# Supplementary material for: A series of spontaneously blinking dyes for super-resolution microscopy
Source: Nat Methods. 2026 Apr 15;23(5):909–13. doi: 10.1038/s41592-026-03062-5 (PMC13167466; doi:10.1038/s41592-026-03062-5)
Supplement: Supplementary file 7 — Statistical Source Data. [file 41592_2026_3062_MOESM7_ESM.xlsx]

## Sheet: Figure 1a
Dye	Fluorescence Quantum Yield
1	0.572	0.602
2	0.78	0.728
3	0.701	0.697
4	0.796	0.787
5	0.795	0.783
6	0.823	0.785
7	0.818	0.796
8	0.819	0.807
9	0.822	0.826
