# Supplementary material for: A series of spontaneously blinking dyes for super-resolution microscopy
Source: Nat Methods. 2026 Apr 15;23(5):909–13. doi: 10.1038/s41592-026-03062-5 (PMC13167466; doi:10.1038/s41592-026-03062-5)
Supplement: Supplementary file 8 — Statistical Source Data. [file 41592_2026_3062_MOESM8_ESM.xlsx]

## Sheet: Figure 2b-d
SOFI parameters in live cells
Ligand	SNR		tau		% useful pixels
	mean	SEM	mean	SEM	mean	SEM
1HTL	1.90486	0.674522	14.3482	3.93174	14.5212	2.32677
2HTL	2.24236	0.505779	18.1776	2.56679	16.0572	1.64114
3HTL	4.12165	0.549558	8.07695	1.04193	25.689	2.65439
4HTL	5.78121	0.478162	3.52345	0.186954	41.1591	5.39909
5HTL	4.06769	0.347448	2.03582	0.036679	33.4449	3.0243
6HTL	3.7684	0.428824	1.10444	0.0297279	29.0161	2.33583
7HTL	4.59946	0.264557	1.08656	0.0350949	37.1756	1.6984
8HTL	4.63026	0.264005	1.4645	0.0121316	38.077	1.88308
9HTL	2.03855	0.517843	1.44014	0.408584	11.3652	0.91813
SOFI parameters in fixed cells
Ligand	SNR		tau		% useful pixels
	mean	SEM	mean	SEM	mean	SEM
1HTL	1.22713	0.548129	37.7793	0.73515	9.83389	1.01392
2HTL	0.74787	0.587198	31.7723	0.230218	8.36554	3.39184
3HTL	2.69629	0.764534	24.7418	2.67563	19.5405	3.18697
4HTL	2.44521	0.305145	22.6413	1.25657	15.306	1.4118
5HTL	5.15954	0.350752	7.54209	1.03602	33.1423	4.9604
6HTL	3.66944	0.272083	2.18909	0.0108597	52.1853	4.70806
7HTL	4.45811	0.26814	2.0483	0.0392413	42.0347	5.1436
8HTL	4.95625	0.243764	3.87137	0.04904	50.0651	2.23341
9HTL	2.01356	0.258546	1.37514	0.195389	17.1535	3.23021

## Sheet: Figure 2e and Extended Data 8b
Time lag (frames)	JF639b (4HTL) fix before labeling		JF639b (4HTL) fix after labeling		JF639b (4HTL) live		JF630b (6HTL) fix before labeling		JF630b (6HTL) fix after labeling		JF630b (6HTL) live
	mean	SEM	mean	SEM	mean	SEM	mean	SEM	mean	SEM	mean	SEM
0	1	0	1	0	1	0	1	0	1	0	1	0
1	1.25429	0.0427069	1.48161	0.127096	0.847773	0.0391018	0.660972	0.0118713	0.728776	0.02815	0.447459	0.027653
2	1.05981	0.0353698	1.25728	0.114322	0.554614	0.0280041	0.325748	0.0102318	0.379958	0.0133947	0.173332	0.0138385
3	0.890146	0.0270198	1.05105	0.094577	0.367733	0.0204045	0.15493	0.00852867	0.194417	0.00728118	0.0787618	0.00935006
4	0.750395	0.0228285	0.888886	0.0824004	0.243008	0.0161284	0.0621778	0.00781932	0.0874387	0.0033188	0.031184	0.00417093
5	0.630325	0.019288	0.743247	0.071064	0.155313	0.014057	0.00935348	0.00629572	0.0251933	0.00152247	-0.0025757	0.00357624
6	0.5231	0.0134406	0.615468	0.0575992	0.0942096	0.0116237	-0.0208218	0.00498148	0.0090066	0.0026251	-0.0143628	0.00331557
7	0.425377	0.0118909	0.493712	0.0487453	0.0458912	0.00935649	-0.0378783	0.00392888	0.0323535	0.00419841	-0.0262048	0.00191426
8	0.330113	0.0102119	0.379722	0.0403259	0.00912432	0.00633614	-0.0476152	0.00348802	0.0478895	0.00594845	-0.031613	0.00207098
9	0.249767	0.00891278	0.281894	0.0322517	-0.0164091	0.00594223	-0.0546354	0.00269131	0.0572657	0.00645153	-0.0350838	0.00194511

## Sheet: Figure 2o
Distance (um)	Raw linescan data; widefield with JF646				Distance (um)	Raw linescan data; SOFI with JF646b					Distance (nm)	Raw linescan data; SMLM with JF635b
0	19.5	22	14.3472		0	5.625	7.833	2.7778	1.722		0	0	0	0
0.1	17.7436	22.0564	15.1389		0.0572	6.731	6.311	2.202	0.224		33.996	0	0	0
0.2	22.0791	36.151	16.0833		0.1144	10.254	13.249	5.1667	3.603		67.992	0	0	0
0.3	23.5235	64.7422	20.5833		0.1716	27.388	33.272	10.0606	11.868		101.988	0	0	0
0.4	47.7179	61.375	49.4306		0.2288	73.389	98.697	63.7071	26.762		135.984	0	4.088	0
0.5	78.4476	30.3138	86.3333		0.286	112.919	146.011	86.6667	62.873		169.98	0.333	54.132	0
0.6	66.0363	24.3333	80.2083		0.3432	87.298	98.528	77.8586	110.291		203.976	0.667	408.379	0
0.7	27.4455	16.875	35.4444		0.4004	46.004	49.803	34.4141	92.958		220.974	0.697	716.877	0.923
0.8	16.3974	14	19.7361		0.4576	10.301	19.945	8.1212	24.663		254.97	1.771	533.809	12.196
0.9	11.8558		20.8889		0.5148	9.058	5.321	7.9697	8.598		288.966	7.083	45.938	87.181
1	8.9615		14.9028		0.572	0.209	2.985	5.0455	3.155		322.962	66.755	7.642	318.165
1.1	5.9829		16.9722		0.6292	2	7.833	8.3333	0.235		356.958	416.486	2.559	321.672
					0.68642				1.476		390.954	1135.78	0	129.211
					0.743622				1.488		424.95	1063.2	0	32.384
					0.800824				2.062		458.946	364.771	0	5.073
											492.942	66.866	0	0.173
											526.938	7.826	0	0
											560.934	0	0	0

## Sheet: Figure 2u
Distance (um)	Average	SOFI
0	0.169871	0.0144664
0.1	0.173813	0.0153579
0.2	0.178894	0.0212365
0.3	0.18466	0.0285925
0.4	0.190499	0.0232119
0.6	0.197689	0.0130805
0.7	0.208619	0.00716461
0.8	0.226862	0.00547512
0.9	0.257963	0.0148644
1	0.308158	0.0479971
1.1	0.377745	0.110839
1.2	0.466179	0.187146
1.3	0.567071	0.192943
1.4	0.664381	0.121705
1.6	0.739356	0.068034
1.7	0.776022	0.050263
1.8	0.769544	0.0796322
1.9	0.723774	0.1536
2	0.647038	0.213773
2.1	0.559336	0.200388
2.2	0.477127	0.158866
2.3	0.408471	0.106471
2.4	0.360668	0.0601139
2.6	0.33358	0.0377954
2.7	0.318696	0.0353122
2.8	0.310314	0.0400525
2.9	0.307005	0.0485819
3	0.30636	0.0568022
3.1	0.306432	0.060988
3.2	0.30558	0.0613471
3.3	0.303828	0.0619722
3.4	0.301379	0.065005
3.6	0.299694	0.0617355
3.7	0.299079	0.0585858
3.8	0.297831	0.0502048
3.9	0.300895	0.0323524
4	0.308343	0.0149381
4.1	0.321039	0.0129869
4.2	0.342068	0.0290292
4.3	0.378902	0.0768627
4.4	0.431822	0.156888
4.6	0.499497	0.281712
4.7	0.574467	0.453349
4.8	0.660244	0.680844
4.9	0.747971	0.831236
5	0.836507	0.816668
5.1	0.913456	0.56354
5.2	0.973558	0.243694
5.3	1	0.0995324
5.4	0.994011	0.163831
5.6	0.947566	0.391824
5.7	0.866655	0.698879
5.8	0.755744	1
5.9	0.63556	0.945505
6	0.528132	0.611072
6.1	0.441155	0.241844
6.2	0.375084	0.057177
6.3	0.327122	0.00499411
6.4	0.295696	0.0030652
6.5	0.278204	0.00455545
6.7	0.267503	0.00686067
6.8	0.259244	0.0168761
6.9	0.251926	0.027158
7	0.246572	0.0284911
7.1	0.242196	0.0239448
7.2	0.23974	0.0249835

## Sheet: Figure 2x
Line scan from start of imaging session (Fig. 2v)					Line scan from end of imaging session (Fig. 2w)
Distance (um)	SOFI	TIRF	SMLM		Distance (um)	SOFI	TIRF	SMLM
0	0.159169	0.522757	0.0104372		0	0.179626	0.468484	0
0.05547	0.126473	0.517459	0.000905946		0.05547	0.226567	0.499265	0
0.11094	0.132251	0.521448	0		0.11094	0.275589	0.539494	0
0.16641	0.15587	0.534902	0		0.16641	0.364389	0.592361	0
0.22187	0.230604	0.555901	0		0.22187	0.481803	0.652275	0
0.27734	0.29304	0.580209	0		0.27734	0.584933	0.708556	0
0.33281	0.336701	0.606774	0		0.33281	0.581708	0.758273	0.0226346
0.38828	0.352559	0.630017	0		0.38828	0.475832	0.796841	0.14642
0.44375	0.307696	0.654694	0.047857		0.44375	0.485993	0.825343	0.194988
0.49922	0.238492	0.685769	0.0777441		0.49922	0.62178	0.842807	0.113353
0.55469	0.184639	0.72251	0.0455451		0.55469	0.839761	0.860583	0.0436767
0.61016	0.226533	0.765044	0.0191927		0.61016	1	0.892015	0.202155
0.66562	0.330696	0.808437	0.0770049		0.66562	0.963243	0.932294	0.593745
0.72109	0.492771	0.849639	0.198493		0.72109	0.849067	0.951301	1
0.77656	0.673553	0.88436	0.514475		0.77656	0.731081	0.943549	0.940141
0.83203	0.767077	0.909244	0.922323		0.83203	0.588535	0.910774	0.452623
0.8875	0.742917	0.917017	0.930849		0.8875	0.474096	0.853744	0.16407
0.94297	0.645896	0.900486	0.677459		0.94297	0.49614	0.807902	0.0342159
0.99844	0.53783	0.868632	0.275942		0.99844	0.490573	0.782034	0.00033147
1.05391	0.411751	0.838532	0.0923531		1.05391	0.480205	0.768937	0
1.10938	0.354504	0.828772	0.11246		1.10938	0.516234	0.765984	0.0250328
1.16484	0.369467	0.834804	0.115328		1.16484	0.628437	0.769756	0.0317754
1.22031	0.446496	0.84972	0.0902966		1.22031	0.698389	0.768214	0.00251809
1.27578	0.577626	0.869149	0.102301		1.27578	0.625821	0.756328	1.7719e-05
1.33125	0.70839	0.885342	0.246097		1.33125	0.550618	0.746265	0.00153139
1.38672	0.82831	0.906054	0.289921		1.38672	0.532478	0.745768	0
1.44219	0.82011	0.942161	0.272694		1.44219	0.61853	0.758162	0
1.49766	0.749676	0.96824	0.437244		1.49766	0.717476	0.784387	0
1.55313	0.69327	0.983702	0.61462		1.55313	0.780958	0.811888	0.0207512
1.60859	0.642687	0.990035	0.677532		1.60859	0.67504	0.82348	0.0950615
1.66406	0.603909	0.968738	0.355622		1.66406	0.517708	0.82253	0.0805012
1.71953	0.506282	0.929945	0.223283		1.71953	0.372654	0.821466	0.00551672
1.775	0.389006	0.880505	0.228423		1.775	0.408547	0.814184	0
1.83047	0.330096	0.829881	0.0951883		1.83047	0.653448	0.811626	0
1.88594	0.314901	0.79073	0.0369103		1.88594	0.898776	0.823932	0.0188744
1.94141	0.345883	0.767999	0.103322		1.94141	0.947563	0.847733	0.0730099
1.99688	0.407867	0.767033	0.118748		1.99688	0.765822	0.855577	0.109755
2.05234	0.439552	0.767886	0.0487883		2.05234	0.547395	0.844598	0.102317
2.10781	0.44341	0.768285	0.0144909		2.10781	0.357171	0.839269	0.00346828
2.16328	0.402454	0.763955	0.0493596		2.16328	0.269881	0.83043	0.00010598
2.21875	0.328929	0.753274	0.0385473		2.21875	0.205779	0.815339	0.0033493
2.27422	0.251873	0.754434	0.0182852		2.27422	0.251118	0.814321	0.00783804
2.32969	0.218408	0.767088	0.0503275		2.32969	0.442131	0.829443	0.00759501
2.38516	0.31994	0.795227	0.12531		2.38516	0.689525	0.855987	0.00222154
2.44062	0.444139	0.823968	0.309493		2.44062	0.880182	0.894107	0.00372627
2.49609	0.581893	0.852851	0.479966		2.49609	0.936359	0.931547	0
2.55156	0.666619	0.875574	0.614852		2.55156	0.857876	0.962517	0.0549319
2.60703	0.670281	0.88415	0.558193		2.60703	0.784205	0.991679	0.427071
2.6625	0.661911	0.876702	0.455272		2.6625	0.751939	1	0.628806
2.71797	0.7153	0.855827	0.326016		2.71797	0.755716	0.994251	0.4261
2.77344	0.724389	0.828432	0.158526		2.77344	0.838241	0.974256	0.315889
2.82891	0.611852	0.79582	0.0455713		2.82891	0.942418	0.959357	0.30498
2.88438	0.469664	0.765391	0.0144769		2.88438	0.930179	0.937723	0.324982
2.93984	0.343227	0.743869	0.0148908		2.93984	0.800402	0.911855	0.135985
2.99531	0.299768	0.740369	0.0121942		2.99531	0.572217	0.877474	0.0241008
3.05078	0.31419	0.762353	0.00752209		3.05078	0.406314	0.826089	0.00030934
3.10625	0.371582	0.816205	0.0473654		3.10625	0.282138	0.766319	0
3.16172	0.464316	0.881564	0.290106		3.16172	0.16613	0.713009	0
3.21719	0.597063	0.941865	0.819888		3.21719	0.102626	0.677205	0
3.27266	0.738146	0.983623	0.987413		3.27266	0.0917934	0.658827	0
3.32812	0.897083	1	1		3.32812	0.127903	0.652251	0
3.38359	1	0.989358	0.971856		3.38359	0.201625	0.647019	0
3.43906	0.951413	0.954187	0.605933
3.49453	0.865819	0.910172	0.203507
3.55	0.774214	0.858146	0.0500503
3.60547	0.653953	0.796448	0.041187
3.66094	0.495975	0.74872	0.0516568
3.71641	0.354165	0.717672	0.0270624
3.77187	0.285	0.707586	0.0109527
3.82734	0.319818	0.711169	0.0242586
3.88281	0.38054	0.717615	0.0113182
3.93828	0.416124	0.720539	0.0119695
3.99375	0.373814	0.721081	0.00944253
4.04922	0.372523	0.720178	0.00321388
4.10469	0.367282	0.723824	0.00207944
4.16016	0.395855	0.737091	0.0300107
4.21562	0.408905	0.760704	0.0849926
4.27109	0.423512	0.785511	0.135543
4.32656	0.457978	0.813963	0.278787
4.38203	0.551368	0.845702	0.402378
4.4375	0.604478	0.873274	0.598307
4.49297	0.613695	0.895689	0.726149
4.54844	0.556064	0.909754	0.780017
4.60391	0.457365	0.919862	0.723344
4.65938	0.431933	0.928745	0.805642
4.71484	0.468458	0.925909	0.659363
4.77031	0.515225	0.904038	0.33274
4.82578	0.577151	0.866644	0.0283989
4.88125	0.623856	0.809915	0.00508602
