# Supplementary material for: A series of spontaneously blinking dyes for super-resolution microscopy
Source: Nat Methods. 2026 Apr 15;23(5):909–13. doi: 10.1038/s41592-026-03062-5 (PMC13167466; doi:10.1038/s41592-026-03062-5)
Supplement: Supplementary file 9 — Statistical Source Data. [file 41592_2026_3062_MOESM9_ESM.xlsx]

## Sheet: Extended Data Figure 2a-i
Absorbance											Fluoresence emission
Wavelength (nm)	1	2	3	4	5	6	7	8	9		Wavelength (nm)	1	2	3	4	5	6	7	8	9
850	-0.000401593	1.79201e-06	-0.000113715	1.60002e-05	-9.47327e-05	-0.000144304	-4.57395e-06	-4.4594e-05	-2.93383e-06		584.92						0.001086			0.00142807
849.5	-0.000415371	-0.000196692	-0.000155781	-4.17499e-05	4.63606e-05	-0.000194814	0.000164197	7.02729e-05	-8.56353e-05		585.36						0.00108584			0.00140586
849	-0.00192315	0.000154549	-0.000463648	-0.000489063	-0.000361339	0.000112152	-0.000460477	-0.000573548	-0.000938473		585.94						0.00116912			0.00143689
848.5	5.66129e-05	6.52346e-05	-0.000230335	1.11458e-05	-0.00013156	4.38924e-05	-7.57112e-05	-2.98972e-05	-0.000197395		586.37						0.00114451			0.00145579
848	-0.000584587	7.95983e-05	-0.000319405	-0.000294653	-0.00013894	0.000222813	-0.00035472	-0.000185959	-0.000271256		586.95						0.00120834			0.00150291
847.5	0.000713033	5.2043e-05	0.00046997	0.000141056	0.000155359	4.14904e-05	0.000174871	0.000215039	0.000204228		587.39						0.0011315			0.00152368
847	-0.000227547	-0.000214808	-0.000174868	-6.62014e-06	-3.33331e-05	-0.000153866	-6.72139e-05	-8.79062e-05	-9.18255e-05		587.97						0.00118892			0.0015387
846.5	0.00015422	-0.000387342	0.000266023	0.000130523	9.5818e-05	-0.000477381	0.000172025	0.000125797	0.000361076		588.4						0.00116814			0.00155259
846	0.00114465	0.000172732	0.000526781	0.000269686	0.000253222	0.000125908	0.000351683	0.000359508	0.000463281		588.84						0.00113649			0.00155026
845.5	-0.000483348	0.000186496	1.15474e-05	0.000118674	5.28122e-05	0.000257	5.32805e-05	-6.77878e-05	5.7131e-05		589.42						0.00118322			0.00162668
845	0.000595192	-9.32252e-05	0.000207961	0.000159653	6.8224e-05	-6.6846e-05	0.000194424	9.08071e-05	0.000449718		589.85						0.00124127			0.0017107
844.5	-0.000339813	0.000365826	0.000153843	7.88479e-05	5.82471e-05	0.000455254	-6.0583e-05	7.85962e-05	-3.98283e-05		590.44						0.00131483			0.00181501
844	0.000765017	-7.73074e-05	0.000252609	0.000315285	0.000201477	-0.000268651	0.00027545	0.000243234	0.000561773		590.88						0.00139159			0.00188365
843.5	-9.53345e-05	3.69637e-06	5.83038e-05	-4.43215e-05	5.89045e-05	7.56829e-05	1.04682e-06	-5.14558e-05	0.000104732		591.47						0.00139602			0.00198575
843	0.00012326	-4.74316e-05	-0.000216383	-0.000109521	-0.000101109	-7.22598e-05	-0.000116786	-3.29826e-05	-0.000384163		591.91						0.00137813			0.0020427
842.5	0.000370656	2.72877e-05	5.44652e-05	-2.93425e-05	8.46474e-06	3.10928e-05	-4.96927e-05	4.43296e-05	-5.66446e-05		592.35						0.00133836			0.00209189
842	0.000371759	-0.000226631	-1.84319e-06	3.13874e-05	-4.38346e-05	-9.02201e-05	5.37239e-05	4.3022e-05	1.92547e-05		592.94						0.00140237			0.00213078
841.5	-0.000176876	3.19802e-05	-3.33297e-05	-3.51994e-05	1.58315e-06	2.26981e-05	2.96929e-05	-7.31902e-05	-2.69238e-05		593.38						0.00147129			0.00220824
841	0.000338616	0.000179141	6.9745e-05	0.000136289	8.003e-05	3.05541e-05	-2.92573e-05	6.68355e-05	0.000143141		593.97						0.0014799			0.00229262
840.5	5.14759e-05	4.67854e-05	-0.00020305	-0.000141206	-4.43704e-05	0.000155882	-0.000109269	-6.94816e-05	-0.000101683		594.41						0.00145259			0.00234984
840	-3.68773e-05	-0.000123725	-0.000158891	-0.000216871	-0.000131284	-0.000106078	-0.000142112	-0.000120639	-0.000167574		594.85						0.00149064	0.0015291		0.00241107
839.5	-0.000601796	-3.43986e-05	-0.000221889	-0.000211649	-0.000142388	-4.65612e-05	-8.42181e-05	-0.000112029	-7.02113e-05		595.44						0.00156072	0.001561		0.00258291
839	-0.000110942	-0.000124849	4.34059e-05	-1.91907e-05	-7.05352e-05	-0.000118223	-6.41018e-05	-5.99973e-05	4.95891e-05		595.88						0.00163838	0.00166255		0.00267847
838.5	-0.000445979	-5.57069e-06	-0.000271169	-0.000250516	-9.11326e-05	-1.448e-05	-0.000150313	-0.000129134	-0.000172292		596.47						0.00162285	0.00167523		0.00281606
838	-0.000573376	-5.73867e-07	-0.000282963	-0.000136576	-0.000154896	0.000103597	-9.4211e-05	-8.07605e-05	-0.000268901		596.91						0.00163815	0.00179477		0.00290308
837.5	-3.78912e-05	-7.69097e-05	-9.63188e-05	-4.37794e-05	6.09186e-05	7.87254e-05	1.23461e-05	0.000144512	8.88086e-05		597.35						0.00163054	0.00180805		0.00306338
837	0.000200757	-1.8874e-05	3.24572e-05	6.24502e-05	3.70774e-05	3.87671e-05	3.65167e-05	0.000112742	-0.000120888		597.94						0.00178016	0.00191172		0.00317416
836.5	0.00032023	3.56336e-05	7.86412e-05	-4.7134e-06	-0.000108334	5.47972e-05	-6.20169e-05	0.000115552	0.000130444		598.38						0.00187315	0.00187704		0.00326301
836	0.000788347	-0.000153738	5.72142e-05	0.000142514	6.06362e-05	-7.53914e-05	0.000124001	0.000233871	0.000138393		598.97						0.00206473	0.0018528		0.00339085
835.5	0.000540611	-6.00376e-05	0.000153361	1.39711e-05	3.86739e-05	-0.00010397	0.000155558	0.000179325	0.000102933		599.41						0.0021098	0.00195594		0.00356855
835	0.000554676	-0.000280763	6.32616e-05	0.000126428	6.79456e-05	-0.000161155	0.000214783	0.000205966	0.000319486		599.85	0.00189205	0.00186413			0.00198875	0.00219966	0.00203152	0.0019855	0.00381279
834.5	0.00040328	-9.19344e-05	0.000131467	5.26259e-05	7.47527e-05	1.15881e-06	4.54017e-05	0.000270483	0.000236667		600.43	0.00197149	0.00195316			0.00199455	0.0021017	0.00210165	0.00205002	0.00402289
834	5.06394e-06	-0.000249265	-1.91472e-05	-5.05888e-05	4.10396e-06	-0.000126498	-9.18763e-05	0.00010808	-0.000142756		600.86	0.00181557	0.00190408			0.0020037	0.00212415	0.00208324	0.00205237	0.00422774
833.5	-8.90225e-05	-0.000247481	2.31901e-05	-0.000130863	-2.30654e-06	-0.000171583	-8.41043e-05	4.5241e-05	-0.000181022		601.44	0.00178593	0.00191551			0.00209064	0.00220606	0.00216609	0.00212781	0.00438484
833	0.0002891	-6.92577e-05	6.35256e-05	-2.65945e-05	9.13177e-06	-7.34796e-06	5.1153e-05	0.000184877	-8.92617e-06		601.88	0.0018056	0.00191478			0.00213449	0.00243399	0.00231088	0.00216902	0.00467535
832.5	-0.000211672	-0.00027751	2.78291e-05	-7.66375e-05	-7.78098e-05	-7.52326e-05	-8.83432e-05	0.000118017	-0.000163301		602.46	0.00196033	0.00206535			0.00218439	0.00253906	0.00240417	0.00223218	0.00493873
832	-0.000495511	5.3053e-05	-0.000121212	-0.000121322	-7.30336e-05	0.000161916	-4.75102e-05	-6.54989e-05	-0.000485325		602.89	0.00206396	0.00201887			0.00223559	0.002628	0.0024994	0.00226345	0.00527408
831.5	-0.000435835	-2.3022e-05	-0.000256749	-0.000183997	-6.85901e-05	0.000136753	-0.000162669	-5.9023e-05	-0.000182885		603.47	0.0021929	0.00214757			0.00231941	0.00270808	0.00258919	0.00234979	0.00551488
831	-0.000205077	-4.07469e-06	-0.000191467	-5.38123e-05	-0.000150002	8.95593e-05	-0.000130856	2.27389e-05	-0.000237767		603.91	0.00245589	0.00207501			0.00243381	0.0028858	0.0027022	0.00247954	0.00579729
830.5	-0.00109028	-0.000130992	-0.00040411	-0.000319834	-0.000247188	-0.000126603	-0.000336454	-0.000211354	-0.000605245		604.34	0.00249312	0.00226106		0.00243859	0.00246721	0.00289706	0.00278162	0.00256351	0.00618064
830	-0.000896067	-0.000221823	-0.000310883	-0.000229617	-0.000217362	-3.63173e-05	-0.000282562	-0.000146537	-0.000253147		604.92	0.00249932	0.00223336		0.00238601	0.00258735	0.00296808	0.0028841	0.00264061	0.00657921
829.5	-0.000306681	-0.000186774	-0.000108614	-0.000155021	-0.000122991	-7.82759e-05	-9.08112e-05	-8.38147e-05	-0.000302067		605.36	0.00247115	0.00235485		0.00245988	0.00277459	0.00309637	0.00303336	0.00273092	0.00704299
829	-0.000589218	-0.000220213	-0.000298804	-0.000193299	-0.000210181	-0.000182617	-0.000161576	-0.000140038	-0.000476843		605.94	0.0025906	0.00239751		0.00251577	0.00298172	0.00323912	0.00315561	0.00284067	0.00738149
828.5	-0.000761739	-0.000127627	-0.000246292	-0.000259919	-0.00024422	-1.41494e-05	-0.000164908	-0.000197913	-0.000468097		606.37	0.00275213	0.00257013		0.00263013	0.00308797	0.00336176	0.00329338	0.00294031	0.00789824
828	-1.88033e-05	-1.60797e-05	-0.000137706	-0.000108712	-6.01407e-05	8.59285e-05	-0.000167616	2.17819e-07	-0.000361175		606.95	0.00287688	0.00274389		0.00270832	0.00314152	0.0034167	0.00343317	0.00305416	0.00846094
827.5	-0.000568442	-0.000131859	-6.96085e-05	-2.33695e-05	-4.31475e-05	-6.49481e-05	-0.000195278	-9.43229e-06	-0.000275096		607.39	0.00292711	0.00279777		0.00280893	0.00322953	0.00365352	0.00362962	0.0032247	0.00907136
827	-0.000467105	-0.000172699	-0.000119327	-0.000163939	-3.57338e-05	7.64699e-06	-0.000221619	-0.000136711	-0.000517536		607.97	0.00288314	0.00278177		0.00294455	0.00342565	0.00379506	0.00375695	0.00336077	0.00962185
826.5	-2.38086e-05	-0.00022752	-3.77259e-05	7.61665e-05	1.42683e-05	-6.97739e-05	-4.23259e-05	-7.49614e-06	-0.000279247		608.4	0.00287894	0.00281928		0.00301168	0.00362302	0.00399219	0.00387804	0.00356174	0.0102008
826	-0.000192076	-0.000165113	2.44196e-05	-3.37016e-05	-5.57502e-06	-6.41743e-05	-9.30831e-05	3.64522e-05	-0.000152583		608.84	0.00318514	0.00290269		0.00310513	0.00375059	0.00412784	0.00406092	0.00372404	0.0108311
825.5	-0.000899522	-0.000296188	-0.000303133	-0.000268701	-0.000150409	-0.000124708	-0.000267117	-0.000101533	-0.000622398		609.42	0.00341284	0.00293851		0.00313719	0.00383192	0.00438026	0.00430055	0.00390304	0.0116925
825	-0.000328602	-1.13879e-05	-8.87828e-05	-6.68234e-05	-9.22389e-05	9.74194e-05	-0.000279728	-3.9634e-05	-0.000172526		609.85	0.00359287	0.00287512	0.00252981	0.00323545	0.0039133	0.00451348	0.00452133	0.00399	0.0124984
824.5	-0.000499127	-0.000188266	-0.000223499	-0.00024424	-0.000131281	1.4189e-05	-0.00024984	-0.000107684	-0.000652136		610.44	0.00361424	0.00305861	0.00252045	0.00334029	0.00408085	0.00474128	0.00471231	0.00411753	0.0133675
824	-0.000796419	-0.000255065	-0.000259976	-0.000237617	-0.000158857	-0.000261295	-0.000280762	-0.000107822	-0.000596186		610.88	0.00370064	0.00315184	0.00261721	0.00349769	0.0043112	0.00491149	0.00495468	0.00434994	0.0141643
823.5	-0.000959186	-0.000178245	-0.000273689	-0.000215919	-0.000123281	2.71146e-05	-0.000295225	-9.62722e-05	-0.000649056		611.47	0.00368202	0.00334591	0.0026799	0.00353219	0.00454116	0.00523241	0.00525711	0.00458648	0.0151326
823	-0.000840111	-8.44466e-05	-0.000408212	-0.000152252	-0.000194263	-1.26465e-05	-0.000308438	-0.000324001	-0.00065693		611.91	0.00378612	0.00339366	0.00282891	0.00362362	0.00478522	0.00549622	0.00556151	0.00486542	0.0161155
822.5	-0.00116549	-0.000255246	-0.000352696	-0.000235194	-0.000223483	-0.000122571	-0.00035176	-0.000220506	-0.000717144		612.35	0.00389004	0.00367593	0.0029309	0.00374332	0.00503829	0.00579154	0.00579426	0.00509443	0.0173803
822	-0.000793303	-0.000146721	-0.000186652	-0.000126705	-0.000129263	-6.27715e-05	-0.000372759	-0.000165593	-0.00064671		612.94	0.0041745	0.0036896	0.00307347	0.00396284	0.00530442	0.00615952	0.00612778	0.00534765	0.01877
821.5	-0.00121413	-0.000240843	-0.00037279	-0.000237436	-0.000278993	-1.76776e-05	-0.000410002	-0.000274751	-0.000781959		613.38	0.00439637	0.00384162	0.00310656	0.0040897	0.00552138	0.00655258	0.00657132	0.0056322	0.0203581
821	-0.00153705	-0.000222398	-0.000412885	-0.000379983	-0.000278645	-0.000123657	-0.000448846	-0.000297563	-0.000981142		613.97	0.00464561	0.00388108	0.00318806	0.00427828	0.00574943	0.00696331	0.00690735	0.00598003	0.0219429
820.5	-0.00108783	-0.000219284	-0.00033779	-0.000227393	-0.000213423	-8.51324e-05	-0.000295593	-0.000182065	-0.000685919		614.41	0.00475543	0.00404688	0.00340331	0.00445955	0.0060526	0.00718079	0.00728109	0.00637607	0.0235675
820	-0.00102332	-0.000200608	-0.000314541	-0.000177909	-0.000196724	-0.000124581	-0.000340886	-0.000115676	-0.000720094		614.85	0.00494463	0.00421286	0.00354994	0.00463974	0.00639914	0.00757387	0.00762111	0.00676603	0.0253179
819.5	-0.00113197	-0.000256232	-0.000364018	-0.000327447	-0.000218776	-0.000108192	-0.00048544	-0.000238021	-0.00108256		615.44	0.00509207	0.00433613	0.00371112	0.00474433	0.00676042	0.00799259	0.00802291	0.0071025	0.0271118
819	-0.00109028	-0.000333619	-0.000342577	-0.000255404	-0.000184703	-0.000192994	-0.000394676	-0.00019401	-0.000935404		615.88	0.00538909	0.00452191	0.00374158	0.00492281	0.00712562	0.00865943	0.00843528	0.00754834	0.0293869
818.5	-0.00098749	-0.000272897	-0.000441176	-0.000233969	-0.000295159	-0.000193929	-0.000400392	-0.000199586	-0.000904032		616.47	0.00557519	0.00456499	0.00393467	0.00517544	0.00747928	0.00913318	0.00873326	0.00802356	0.0316526
818	-0.000652149	-0.000363322	-0.000130912	-0.000167785	-5.24146e-05	-0.000167221	-0.000292345	-7.77319e-06	-0.000546632		616.91	0.0059094	0.0047135	0.00408857	0.00541892	0.00793953	0.00978306	0.0095286	0.00855759	0.0338963
817.5	-0.000110745	-8.75661e-05	-0.000195134	-0.000190161	-6.48186e-05	3.98519e-05	-9.2308e-05	-3.87785e-05	-0.00035621		617.35	0.00623074	0.00491259	0.00430162	0.00572991	0.00834889	0.0104044	0.0102583	0.00901001	0.0365976
817	-0.00104535	-0.000272958	-0.000303832	-0.000167349	-0.000106142	-0.000125832	-0.000239525	-1.99964e-05	-0.000784522		617.94	0.0066967	0.00518464	0.00446906	0.00597179	0.00903373	0.0111377	0.0110384	0.00955572	0.0397205
816.5	-0.000959007	-0.000426367	-0.000264476	-0.000230279	-0.000137428	-0.000256769	-0.000377528	-3.6687e-05	-0.000876401		618.38	0.00718691	0.00549683	0.00468896	0.00627652	0.00957593	0.0119311	0.0117291	0.0102031	0.0437427
816	-0.00131683	-0.000403406	-0.000427928	-0.000279791	-0.000166941	-0.000211259	-0.000350213	-0.000177141	-0.000962175		618.97	0.00771757	0.00585697	0.00486252	0.00652278	0.0103222	0.0128564	0.0124712	0.0109965	0.0472181
815.5	-0.00103732	-0.000300654	-0.000278998	-0.000259244	-0.000195275	-0.000134666	-0.000421337	-0.000141598	-0.000971473		619.41	0.00797432	0.00594769	0.00508416	0.00684121	0.0110057	0.013624	0.0135747	0.0118415	0.0506727
815	-0.000972056	-0.000227341	-0.000187029	-0.000191299	-0.00010885	-8.82699e-05	-0.000274318	-3.28018e-05	-0.000665037		619.85	0.00822961	0.00625588	0.00524807	0.00717294	0.0117326	0.0145102	0.0144553	0.0126397	0.0543312
814.5	-0.00165735	-0.000266536	-0.000482662	-0.000416311	-0.000303735	-8.60393e-05	-0.000482709	-0.000183985	-0.00114085		620.43	0.00843449	0.00650678	0.00543786	0.00757533	0.0124241	0.0152732	0.0154069	0.0134677	0.0582413
814	-0.00112424	-0.000355123	-0.000343634	-0.000220502	-0.00015437	-0.000191532	-0.000330218	-4.80228e-05	-0.000972567		620.86	0.00915641	0.00697427	0.00576106	0.00797951	0.0131102	0.0164683	0.0163406	0.0143845	0.0634368
813.5	-0.000920128	-0.000392448	-0.000290271	-0.000252394	-0.000269725	-0.000167413	-0.000346557	-0.000218689	-0.000859676		621.44	0.00975863	0.00720722	0.00602597	0.00849498	0.0140681	0.017613	0.017511	0.0155818	0.0681734
813	-0.00118274	-0.000299084	-0.000612715	-0.000406627	-0.000280539	-0.000137721	-0.000445668	-0.000201716	-0.00105296		621.88	0.0104825	0.00746998	0.00645432	0.00906491	0.0152829	0.0192216	0.0189288	0.016895	0.0745659
812.5	-0.00141223	-0.000213096	-0.000497914	-0.000387412	-0.000319084	-0.00011365	-0.000511823	-0.000158303	-0.00117427		622.46	0.0108609	0.00784642	0.00682111	0.00971711	0.0164912	0.0206867	0.0204521	0.0182548	0.0802735
812	-0.00138835	-0.000290658	-0.000511211	-0.000421697	-0.000268559	-0.000113177	-0.00057706	-0.000274435	-0.00126383		622.89	0.0115379	0.00827223	0.00729595	0.0103214	0.0177125	0.0226049	0.0223031	0.0198076	0.0875358
811.5	-0.00153791	-0.000276993	-0.000388479	-0.000425697	-0.000255037	-0.000257151	-0.000546021	-0.000259783	-0.00123272		623.47	0.0122937	0.00879817	0.00764752	0.0108691	0.0191554	0.0243175	0.0240726	0.0213762	0.0942058
811	-0.00159985	-0.000406431	-0.000496386	-0.000439475	-0.000276999	-0.000131747	-0.000537668	-0.000301393	-0.00129341		623.91	0.0132481	0.00931375	0.00810412	0.0115746	0.0208648	0.0261372	0.026241	0.0232361	0.101279
810.5	-0.00142738	-0.000360649	-0.000462943	-0.000346891	-0.000224209	-0.000194794	-0.000421582	-0.000197748	-0.000991134		624.34	0.013943	0.00989794	0.00858152	0.0122161	0.0226485	0.0279036	0.0283031	0.0247653	0.108289
810	-0.00144501	-0.000285792	-0.000424272	-0.000363412	-0.000228121	-0.000158452	-0.000461462	-0.000223053	-0.00115835		624.92	0.0149154	0.0105283	0.00901146	0.0130272	0.0242354	0.029759	0.0305083	0.0267898	0.115372
809.5	-0.00136273	-0.000233405	-0.000314255	-0.00025794	-0.00017507	-6.36198e-05	-0.000439687	-0.00018784	-0.00108371		625.36	0.0158428	0.0112332	0.00946468	0.0137857	0.0258358	0.0323269	0.0325153	0.0287598	0.124372
809	-0.00111352	-0.000153106	-0.000300897	-0.000299356	-0.000229947	-0.000117886	-0.000329466	-0.000114427	-0.000944241		625.94	0.0168479	0.0118212	0.00999839	0.0147191	0.0276821	0.0348272	0.0348156	0.0311194	0.133349
808.5	-0.000971832	-0.000225244	-0.000294584	-0.000228491	-7.15449e-05	-9.63869e-05	-0.000248819	-4.82646e-05	-0.000838192		626.37	0.0178833	0.0123231	0.0107529	0.015807	0.0300654	0.0379531	0.0375542	0.0336356	0.144541
808	-0.00082315	-0.00030824	-0.000293256	-0.000246257	-0.000114032	-0.00015479	-0.000342094	-9.48489e-05	-0.00084844		626.95	0.0187617	0.0128861	0.01139	0.0170048	0.0325447	0.0410305	0.0405687	0.0362767	0.155136
807.5	-0.000901227	-0.000206587	-0.000370078	-0.000254728	-0.000220374	-0.000121952	-0.000357761	-0.000226823	-0.00104547		627.39	0.0200872	0.0137721	0.0122118	0.0183694	0.0355581	0.0444201	0.0440893	0.03947	0.167728
807	-0.000640837	-0.000428538	-0.000286581	-0.000233877	-0.000141238	-0.000199585	-0.000285612	-0.000109475	-0.000792291		627.97	0.0213322	0.0148387	0.0129586	0.0198303	0.0382742	0.0481201	0.0475456	0.0425524	0.180269
806.5	-0.000878706	-0.000282023	-0.000332252	-0.000345692	-0.000206276	-0.0002119	-0.000359291	-0.000176287	-0.000824949		628.4	0.0230668	0.0159959	0.014008	0.021094	0.0416668	0.0516197	0.0519648	0.0465351	0.192492
806	-0.0016533	-0.000265695	-0.000524765	-0.000423988	-0.000255664	-0.000213246	-0.000519184	-0.000325952	-0.00128039		628.84	0.0246297	0.0168525	0.0148708	0.0226126	0.044681	0.0555929	0.0558841	0.0503973	0.205013
805.5	-0.00166272	-0.000250006	-0.000508976	-0.000439939	-0.000272832	-0.000149855	-0.000539223	-0.000303635	-0.00124295		629.42	0.0263055	0.017713	0.0158594	0.0239891	0.0482577	0.0592087	0.0607352	0.0547942	0.217159
805	-0.00169435	-0.000418545	-0.000473763	-0.000432572	-0.000306403	-0.000300823	-0.000626448	-0.000308982	-0.00139757		629.85	0.0280226	0.0185513	0.0167508	0.0259451	0.0517814	0.0640274	0.064846	0.0586643	0.23191
804.5	-0.00190751	-0.000310251	-0.000568816	-0.000515227	-0.00042189	-8.90882e-05	-0.000654419	-0.000385401	-0.00158923		630.42	0.0298902	0.0196414	0.017955	0.0277949	0.056365	0.0685702	0.0702703	0.063446	0.246582
804	-0.00167971	-0.000269725	-0.000426832	-0.000418357	-0.000232878	-9.51804e-05	-0.00051284	-0.000272338	-0.00133952		630.85	0.0318091	0.0208766	0.0192093	0.0300425	0.0606788	0.0745436	0.0754993	0.0682407	0.263894
803.5	-0.00175509	-0.000235412	-0.000524796	-0.000511476	-0.000388905	-9.92214e-05	-0.000586925	-0.000300607	-0.00136122		631.42	0.0340056	0.022411	0.0206624	0.0324331	0.0658365	0.0806632	0.0819694	0.074379	0.28147
803	-0.00146208	-0.000363825	-0.000435131	-0.000408173	-0.000211378	-0.000218018	-0.000482334	-0.000225211	-0.00110689		631.85	0.0361689	0.0240185	0.0221056	0.0351353	0.0707223	0.0878963	0.0886256	0.0804054	0.300472
802.5	-0.00144739	-0.00017412	-0.000562124	-0.0004426	-0.000272888	3.72791e-05	-0.000518223	-0.00024349	-0.00140227		632.42	0.0386012	0.0260383	0.023754	0.0379983	0.0768704	0.0952558	0.0959022	0.0873184	0.319838
802	-0.0018931	-0.000380913	-0.00054622	-0.000586619	-0.000365982	-0.000258057	-0.000613084	-0.000359423	-0.00146052		632.85	0.0411105	0.0277282	0.025446	0.0410687	0.0830681	0.102763	0.103555	0.0942538	0.340884
801.5	-0.00118871	-0.000169236	-0.000252627	-0.000368017	-0.00020375	-4.85625e-05	-0.000387506	-0.000148131	-0.00111964		633.42	0.0440441	0.0294603	0.0273921	0.0441591	0.0898879	0.109722	0.111535	0.101748	0.36006
801	-0.00152444	-0.000354004	-0.000342192	-0.000408153	-0.000150952	-0.000230075	-0.000429982	-0.000194365	-0.001235		633.85	0.046831	0.0313853	0.0292289	0.0475793	0.0966042	0.11713	0.119865	0.10914	0.380443
800.5	-0.00123482	-0.000417077	-0.000312029	-0.000330905	-0.000151258	-0.000149922	-0.000414439	-0.000133981	-0.00111371		634.42	0.0499532	0.0337483	0.0314552	0.0511056	0.103744	0.124939	0.12843	0.117517	0.398923
800	-0.00143827	-0.000330327	-0.00032431	-0.00035214	-0.000172108	-0.000161015	-0.000434517	-0.000126865	-0.00123849		634.85	0.0532661	0.0361994	0.0333617	0.055157	0.110892	0.134369	0.136999	0.126173	0.421416
799.5	-0.00138321	-0.000297867	-0.00036924	-0.000342628	-0.000206282	-0.000240114	-0.000457557	-0.000167518	-0.00123722		635.42	0.0569582	0.0387383	0.0360351	0.0592903	0.119403	0.143701	0.147414	0.136262	0.442805
799	-0.00118721	-0.000251149	-0.000346573	-0.000370922	-0.000217123	-9.80035e-05	-0.000408781	-0.00015385	-0.00124344		635.85	0.0605511	0.0409077	0.0383886	0.06431	0.128435	0.155004	0.15778	0.145889	0.468507
798.5	-0.00101367	-0.000272107	-0.000156098	-0.000261047	-9.99347e-05	-0.000169335	-0.000325869	-7.41564e-05	-0.0010022		636.42	0.0640854	0.0439909	0.0416042	0.0691431	0.139333	0.165825	0.170284	0.157772	0.491529
798	-0.00129631	-0.000334499	-0.000418296	-0.000423013	-0.000197848	-0.000220423	-0.000434162	-0.000141653	-0.00131798		636.85	0.0681155	0.046565	0.0443689	0.0750049	0.149107	0.179082	0.181273	0.16876	0.517756
797.5	-0.00129911	-0.00026617	-0.000371955	-0.000428262	-0.000220029	-0.000178055	-0.000488522	-0.000111423	-0.00131965		637.42	0.0730275	0.0502559	0.0480412	0.0804863	0.161138	0.19055	0.195555	0.182722	0.540682
797	-0.00153091	-0.000175242	-0.000467331	-0.000510796	-0.000312951	-4.30272e-05	-0.000504677	-0.000233348	-0.00129557		637.85	0.0778965	0.0532729	0.0512113	0.0870053	0.171871	0.204265	0.208092	0.194815	0.565132
796.5	-0.00172142	-0.00023153	-0.000512264	-0.000507467	-0.000294775	-0.000154046	-0.000605993	-0.000338394	-0.00152734		638.42	0.0831808	0.0570224	0.0551411	0.093018	0.18453	0.216698	0.222783	0.209493	0.586818
796	-0.00140866	-0.00038265	-0.000522671	-0.000446415	-0.000299457	-0.000224323	-0.000565353	-0.00016892	-0.00141271		638.85	0.0878217	0.0597825	0.0585758	0.0998837	0.195467	0.231178	0.234936	0.221881	0.610958
795.5	-0.00151918	-0.00021391	-0.000447938	-0.000479752	-0.000316434	-0.000147008	-0.000574431	-0.000291055	-0.00134357		639.42	0.0932262	0.0637608	0.0631407	0.10704	0.2091	0.246089	0.250453	0.237215	0.63594
795	-0.0014632	-0.00032749	-0.000444748	-0.000431212	-0.000296278	-0.00024066	-0.000549611	-0.000233912	-0.00134601		639.85	0.0986182	0.0675914	0.0675953	0.115171	0.222867	0.26247	0.266581	0.252536	0.662321
794.5	-0.00152145	-0.000221546	-0.000488346	-0.000425722	-0.000330033	-9.6484e-05	-0.000432381	-0.000225634	-0.00121923		640.43	0.104298	0.0722898	0.0723339	0.124018	0.237168	0.279867	0.283579	0.268092	0.688385
794	-0.0012948	-0.000250815	-0.000391548	-0.000411554	-0.000266252	-0.00010446	-0.000498388	-0.000132006	-0.00108443		640.86	0.110311	0.0768467	0.0776744	0.133664	0.252824	0.297988	0.301919	0.285924	0.714443
793.5	-0.00184667	-0.000277418	-0.000506477	-0.000508757	-0.000388167	-0.000212008	-0.000604234	-0.000343399	-0.00140337		641.44	0.116685	0.0815306	0.0832075	0.143739	0.268898	0.317427	0.319767	0.303436	0.738686
793	-0.00150803	-0.000282175	-0.000339007	-0.000351211	-0.000239758	-0.000147634	-0.000480798	-0.000161836	-0.00132261		641.88	0.124831	0.0877278	0.0899497	0.154779	0.288707	0.338279	0.341775	0.325752	0.76374
792.5	-0.00156704	-0.000218431	-0.000394065	-0.000373677	-0.000217953	-0.000180637	-0.000468576	-0.000181572	-0.00114433		642.46	0.133434	0.0935736	0.095975	0.165234	0.306544	0.356783	0.36119	0.345067	0.785926
792	-0.00131092	-0.000139062	-0.000306463	-0.000390585	-0.000152857	-5.965e-05	-0.000471078	-0.000137497	-0.00121194		642.89	0.142202	0.0999336	0.102901	0.176921	0.326232	0.376709	0.382575	0.366421	0.808811
791.5	-0.00130887	-0.000271335	-0.000318407	-0.000291743	-0.000187298	-0.000153355	-0.000453199	-0.000128241	-0.00109936		643.47	0.14979	0.105326	0.109395	0.187633	0.344083	0.394539	0.401577	0.385582	0.828149
791	-0.00108852	-0.000210775	-0.000270743	-0.00032949	-0.000133476	-7.55633e-05	-0.000380704	-0.000132252	-0.00118136		643.91	0.158999	0.112222	0.117402	0.200301	0.364234	0.415966	0.422669	0.407748	0.847961
790.5	-0.00167231	-0.00030429	-0.000418946	-0.000441114	-0.000229557	-0.000218188	-0.000502117	-0.000215649	-0.00124331		644.34	0.168383	0.119112	0.125273	0.213766	0.384885	0.437477	0.444474	0.430125	0.867351
790	-0.00130593	-0.000189966	-0.000305645	-0.000399032	-0.000200929	-5.11606e-05	-0.000446001	-0.00018127	-0.00118529		644.92	0.179147	0.126473	0.134591	0.228604	0.407567	0.461143	0.467643	0.454676	0.886045
789.5	-0.00118906	-0.000221186	-0.000339401	-0.000339461	-0.000188182	-8.85607e-05	-0.000361933	-0.000118299	-0.000963177		645.36	0.18993	0.133938	0.143705	0.245093	0.431014	0.486526	0.492616	0.479214	0.905575
789	-0.00151989	-0.000247047	-0.000479354	-0.000382481	-0.000244849	-0.000110165	-0.000531001	-0.000212252	-0.00131337		645.94	0.200704	0.141948	0.153308	0.2603	0.453837	0.510365	0.516216	0.502415	0.921592
788.5	-0.00180703	-0.000311721	-0.000497543	-0.000481662	-0.000258535	-0.000181346	-0.00060001	-0.000280845	-0.00143314		646.37	0.213316	0.151147	0.163759	0.278821	0.478024	0.537842	0.542658	0.527709	0.938612
788	-0.00187102	-0.00026063	-0.000418633	-0.000453968	-0.000292326	-7.53326e-05	-0.000578174	-0.000300026	-0.00148139		646.95	0.225406	0.160061	0.174675	0.295232	0.502812	0.562443	0.566813	0.553885	0.951556
787.5	-0.0018975	-0.000230681	-0.000501843	-0.000469937	-0.000320094	-8.9351e-05	-0.000585486	-0.000346136	-0.00134551		647.39	0.239276	0.170205	0.187015	0.314689	0.529131	0.589134	0.592305	0.581578	0.963982
787	-0.0018999	-0.000356236	-0.000615054	-0.000490949	-0.000348102	-0.000217942	-0.000619857	-0.00032987	-0.00143934		647.97	0.250692	0.179443	0.198422	0.331764	0.552886	0.610924	0.614475	0.604831	0.97295
786.5	-0.00145582	-0.00020943	-0.000421509	-0.000345557	-0.000203059	-0.000131561	-0.000508991	-0.000293777	-0.00130423		648.4	0.264072	0.190038	0.211047	0.350242	0.576583	0.633398	0.63871	0.629172	0.981689
786	-0.00151842	-0.000165446	-0.000512559	-0.000396297	-0.000196973	-0.000127652	-0.000537374	-0.000255243	-0.00141121		648.84	0.278138	0.200393	0.223996	0.369428	0.601131	0.656647	0.662659	0.653327	0.989023
785.5	-0.00128964	-0.000225031	-0.000331744	-0.000321273	-0.000235066	-0.000127778	-0.000461656	-0.000252752	-0.00126465		649.42	0.295107	0.211662	0.238826	0.389501	0.627855	0.681641	0.689049	0.680645	0.994165
785	-0.00170428	-0.00027572	-0.000544367	-0.000525623	-0.000351444	-0.000158158	-0.000603083	-0.000390422	-0.00128216		649.85	0.312674	0.223771	0.253687	0.413553	0.653669	0.709619	0.713779	0.705696	0.99732
784.5	-0.00143951	-0.000264679	-0.00038726	-0.000393271	-0.000171361	-0.000196353	-0.000460781	-0.000183695	-0.00113269		650.42	0.330222	0.238172	0.270718	0.43563	0.680735	0.734217	0.739941	0.732831	0.999495
784	-0.00151691	-0.00028865	-0.000367714	-0.00040909	-0.000212646	-0.00012284	-0.000502632	-0.000237899	-0.0012563		650.85	0.347472	0.251914	0.287034	0.462662	0.705763	0.760173	0.764078	0.757096	0.999862
783.5	-0.00135705	-0.000305708	-0.000304428	-0.000350668	-0.000186948	-0.000211785	-0.000495967	-0.000187038	-0.00119962		651.42	0.366741	0.267339	0.305866	0.485327	0.73443	0.782171	0.79035	0.783343	1
783	-0.00169168	-0.000216589	-0.000450007	-0.000352519	-0.00020763	-8.56908e-05	-0.000471357	-0.000232248	-0.00118619		651.85	0.385525	0.280501	0.323262	0.510683	0.757253	0.805713	0.812134	0.805338	0.996981
782.5	-0.00132751	-0.000303078	-0.000297848	-0.000239575	-0.000144545	-0.000126434	-0.000438594	-0.000123725	-0.00114964		652.42	0.406173	0.296232	0.343215	0.5309	0.783052	0.824665	0.832944	0.828287	0.994058
782	-0.00149702	-0.000233783	-0.000436234	-0.000377992	-0.000231307	-7.70442e-05	-0.000499411	-0.000249585	-0.00113645		652.85	0.424519	0.308922	0.361167	0.554818	0.802842	0.84514	0.850167	0.846103	0.988305
781.5	-0.00146753	-0.000221615	-0.000380019	-0.000312749	-0.000215655	-8.33685e-05	-0.000511016	-0.000210552	-0.0011793		653.42	0.446352	0.324846	0.381476	0.577665	0.826661	0.863795	0.87003	0.866552	0.982942
781	-0.00128657	-0.000104578	-0.000295222	-0.000310383	-0.000178764	-3.82258e-05	-0.000433389	-0.000120514	-0.00113338		653.85	0.465631	0.339959	0.400839	0.604056	0.844971	0.884059	0.887865	0.883669	0.974809
780.5	-0.00132782	-0.000220485	-0.000464923	-0.000394012	-0.0002172	-0.000134187	-0.000504812	-0.000248047	-0.00106786		654.42	0.487617	0.357904	0.423482	0.628909	0.866527	0.90248	0.906219	0.90262	0.965525
780	-0.00150684	-0.000258263	-0.000357455	-0.000365077	-0.000217494	-0.000137681	-0.000476405	-0.000158014	-0.00121514		654.85	0.508391	0.375387	0.444745	0.655391	0.884871	0.920353	0.921386	0.917768	0.953956
779.5	-0.00194981	-0.000264158	-0.000530943	-0.000494538	-0.00037981	-0.00014753	-0.000646184	-0.000298986	-0.00141561		655.42	0.532082	0.394028	0.468756	0.680801	0.904297	0.935845	0.936399	0.933935	0.941883
779	-0.00161627	-0.00019954	-0.000405324	-0.000369183	-0.000219128	-0.000101793	-0.000492423	-0.000131115	-0.00134365		655.85	0.555416	0.413587	0.49248	0.70638	0.920454	0.949301	0.94935	0.947438	0.928256
778.5	-0.00172514	-0.000232594	-0.000422589	-0.000437375	-0.000249659	-0.000141231	-0.000577045	-0.000191966	-0.00128337		656.42	0.579644	0.433099	0.517217	0.729028	0.93613	0.960174	0.961215	0.960685	0.915751
778	-0.00208987	-0.000220305	-0.000553292	-0.00047304	-0.000357854	-0.000130946	-0.000662791	-0.000309173	-0.00141254		656.85	0.602741	0.451509	0.539517	0.751449	0.949159	0.969778	0.970553	0.970299	0.902319
777.5	-0.00173258	-0.000311623	-0.000469224	-0.000435185	-0.000256609	-0.000159697	-0.000514097	-0.000235623	-0.00135932		657.42	0.624827	0.470497	0.561262	0.772216	0.960817	0.977591	0.978751	0.978746	0.889641
777	-0.00163897	-0.000277197	-0.000377204	-0.000429315	-0.000232015	-0.00013631	-0.000536054	-0.00024478	-0.00135155		657.85	0.645894	0.48895	0.583146	0.795943	0.96971	0.985661	0.984949	0.983892	0.873773
776.5	-0.00125028	-0.00025177	-0.000309702	-0.000333036	-0.00016958	-0.000110888	-0.000436064	-0.000131673	-0.00110275		658.42	0.670301	0.510187	0.607554	0.816872	0.979677	0.991537	0.991035	0.989664	0.858368
776	-0.00103684	-0.000284051	-0.000356953	-0.000326516	-0.000205592	-0.000150861	-0.000428829	-0.000140002	-0.00110786		658.85	0.691552	0.531174	0.631393	0.841893	0.986912	0.995837	0.994848	0.994164	0.840333
775.5	-0.00169916	-0.000263948	-0.000448866	-0.000440764	-0.000268991	-0.000111557	-0.000575695	-0.000258448	-0.00135832		659.42	0.718161	0.555798	0.658523	0.862782	0.99384	0.997851	0.998663	0.998647	0.822856
775	-0.00147822	-0.000203657	-0.000336091	-0.000332927	-0.000202183	-0.000167582	-0.000474161	-0.000141873	-0.00128516		659.85	0.739805	0.577492	0.682581	0.885394	0.996932	1	1	1	0.802478
774.5	-0.00130564	-0.000225334	-0.00029425	-0.000307567	-0.000199525	-0.000135355	-0.000414899	-0.000111495	-0.00115684		660.42	0.766198	0.601014	0.710286	0.901359	0.999341	0.999923	0.999071	0.998101	0.785092
774	-0.00152594	-0.000213301	-0.000352293	-0.000339834	-0.000208	-0.000113425	-0.000456037	-0.000110829	-0.00114251		660.85	0.786138	0.620085	0.732294	0.917093	1	0.997566	0.995738	0.995538	0.767622
773.5	-0.00157015	-0.000217072	-0.00031893	-0.000340776	-0.000217581	-0.000126179	-0.000384237	-0.000108749	-0.00128282		661.42	0.807615	0.642092	0.757201	0.929282	0.999816	0.993403	0.991948	0.99214	0.753339
773	-0.00152339	-0.000247634	-0.000383689	-0.000418643	-0.000260586	-0.000151214	-0.000518274	-0.000183312	-0.0013434		661.85	0.823908	0.659503	0.775764	0.941734	0.998356	0.98941	0.988478	0.988446	0.736023
772.5	-0.00171442	-0.000229442	-0.000371242	-0.00042117	-0.000254384	-0.000120803	-0.000570609	-0.000239163	-0.00140893		662.42	0.841658	0.680174	0.796866	0.952654	0.995677	0.984653	0.983811	0.981887	0.719026
772	-0.00155757	-0.000149188	-0.00040128	-0.00044235	-0.000335375	-0.000107975	-0.000484385	-0.000295307	-0.00122193		662.85	0.858595	0.699963	0.815022	0.963788	0.991003	0.978635	0.97694	0.974196	0.700022
771.5	-0.00143267	-0.000284767	-0.000303821	-0.000358289	-0.000224246	-0.000213641	-0.000438173	-0.000199155	-0.00108571		663.42	0.878551	0.723942	0.83558	0.974116	0.983528	0.970313	0.9658	0.96485	0.682999
771	-0.00162301	-0.000272774	-0.000469534	-0.00044235	-0.000294742	-0.000184433	-0.000548842	-0.00025244	-0.00135059		663.85	0.897343	0.745808	0.855665	0.984108	0.974896	0.960287	0.954454	0.95439	0.66444
770.5	-0.00164644	-0.000272864	-0.000456286	-0.000461134	-0.000256748	-0.000145941	-0.000563108	-0.000231676	-0.00129557		664.42	0.914976	0.766821	0.876765	0.990783	0.964861	0.948959	0.941608	0.942291	0.647431
770	-0.00156344	-0.000226273	-0.000339325	-0.00043589	-0.000268696	-0.000173689	-0.000518205	-0.000247134	-0.00129266		664.85	0.929129	0.785822	0.896238	0.995495	0.955884	0.936247	0.929926	0.929238	0.628508
769.5	-0.00192925	-0.000118665	-0.000492244	-0.000525586	-0.000330442	-3.8741e-05	-0.000595168	-0.000325273	-0.00152209		665.42	0.942119	0.805397	0.914419	0.998404	0.945136	0.924884	0.916068	0.915462	0.611996
769	-0.00142521	-0.000221167	-0.000288585	-0.000371066	-0.000206706	-0.000120787	-0.000458597	-0.000161236	-0.00124097		665.85	0.952962	0.825824	0.927463	1	0.934007	0.911962	0.904215	0.902611	0.594426
768.5	-0.00192882	-0.000236628	-0.000411091	-0.000470528	-0.000304748	-0.000149348	-0.000505197	-0.000284116	-0.00132285		666.42	0.963891	0.843815	0.940889	0.999613	0.92172	0.900148	0.890797	0.888543	0.57942
768	-0.00136598	-0.000147379	-0.000346955	-0.000304164	-0.000231971	-5.47325e-05	-0.000449289	-0.000161012	-0.00122304		666.85	0.971433	0.860908	0.950862	0.998346	0.909005	0.885426	0.878144	0.874712	0.562453
767.5	-0.00169993	-0.000266127	-0.000451142	-0.000400255	-0.000285027	-0.000166288	-0.000518846	-0.000245833	-0.00126858		667.42	0.979135	0.878001	0.963562	0.996524	0.895254	0.871358	0.862808	0.858093	0.547214
767	-0.00146121	-0.000213249	-0.000353346	-0.000360907	-0.000233184	-9.22971e-05	-0.000489974	-0.000224779	-0.00126128		667.85	0.984736	0.894119	0.973457	0.992831	0.8805	0.853811	0.848411	0.841876	0.529536
766.5	-0.00142221	-0.000218686	-0.000298193	-0.000362815	-0.00025046	-0.000114248	-0.00039913	-0.000148565	-0.00115546		668.42	0.9896	0.911269	0.983288	0.987326	0.862751	0.83569	0.831445	0.823201	0.51447
766	-0.00156693	-0.000223827	-0.000372438	-0.000411639	-0.000318159	-8.17991e-05	-0.000515079	-0.000198383	-0.00141896		668.85	0.993537	0.925445	0.989499	0.979833	0.846096	0.815994	0.815363	0.805958	0.497559
765.5	-0.00152866	-0.000220705	-0.000325198	-0.000372146	-0.000269906	-9.88006e-05	-0.000413341	-0.000180019	-0.00126408		669.42	0.997623	0.939876	0.995122	0.972609	0.826374	0.798992	0.795138	0.785811	0.482976
765	-0.00155916	-0.000225816	-0.000407331	-0.000454748	-0.000295751	-0.000138424	-0.000450136	-0.000208249	-0.00141866		669.85	0.998995	0.950387	0.997979	0.962742	0.809574	0.782597	0.777557	0.76857	0.467264
764.5	-0.00173158	-0.000174385	-0.000369201	-0.000473528	-0.00033692	-0.000100678	-0.000529505	-0.00019635	-0.00139969		670.42	1	0.961093	1	0.952725	0.791292	0.766428	0.757943	0.750282	0.454945
764	-0.00174817	-0.000225079	-0.000369981	-0.000411672	-0.000364309	-0.000118002	-0.000529948	-0.0001682	-0.00132949		670.85	0.999016	0.970552	0.998815	0.94098	0.775537	0.749472	0.743121	0.73441	0.44181
763.5	-0.00174749	-0.000215181	-0.000490312	-0.000523201	-0.000360089	-4.50985e-05	-0.000626619	-0.000281042	-0.00148756		671.42	0.99791	0.978163	0.997343	0.92933	0.758091	0.732711	0.725858	0.715694	0.429601
763	-0.00180674	-0.000157195	-0.000416174	-0.00047367	-0.000364194	-9.60053e-05	-0.00052344	-0.00024118	-0.00139504		671.85	0.994392	0.985002	0.994372	0.91548	0.741206	0.714429	0.707882	0.697692	0.415535
762.5	-0.0021372	-0.000197375	-0.000517623	-0.000541359	-0.000437359	-9.48948e-05	-0.000651512	-0.000315794	-0.00168985		672.42	0.989281	0.990536	0.990027	0.901633	0.722758	0.696441	0.687751	0.67903	0.403399
762	-0.00197457	-0.00018502	-0.000521042	-0.000532322	-0.00037817	-9.6565e-05	-0.000629108	-0.000244958	-0.00158875		672.85	0.981419	0.997568	0.98473	0.885924	0.703882	0.676819	0.669168	0.661099	0.390078
761.5	-0.00162996	-0.000138818	-0.00032055	-0.000397698	-0.000278387	-4.9195e-05	-0.000435961	-0.000109098	-0.00125106		673.42	0.973781	0.999884	0.978363	0.87035	0.684026	0.659227	0.651837	0.641014	0.378447
761	-0.00160614	-0.000245231	-0.000305753	-0.00040448	-0.000344589	-0.000118336	-0.000510252	-0.000130517	-0.00137861		673.85	0.965221	1	0.971166	0.852857	0.665354	0.640825	0.6352	0.622854	0.365533
760.5	-0.00167173	-0.000238785	-0.000352928	-0.000410842	-0.000312633	-0.000150664	-0.000533378	-0.000136018	-0.00137749		674.42	0.958293	0.997456	0.961448	0.837301	0.647113	0.624808	0.616891	0.604171	0.355367
760	-0.00168331	-0.000168262	-0.000307096	-0.000405968	-0.000326354	-0.000132441	-0.000437996	-0.000177533	-0.00122473		674.85	0.94904	0.996673	0.951467	0.821342	0.630382	0.607876	0.600761	0.588592	0.344018
759.5	-0.00156009	-0.000173394	-0.000286928	-0.000324408	-0.000269724	-9.479e-05	-0.000462524	-8.84679e-05	-0.00110377		675.42	0.938836	0.995139	0.940062	0.806502	0.612912	0.592192	0.583218	0.571061	0.334837
759	-0.00175364	-0.000141963	-0.000296042	-0.00038052	-0.000298575	-4.85632e-05	-0.000458801	-0.00011978	-0.00117807		675.85	0.928911	0.991968	0.9294	0.788967	0.597578	0.574149	0.568819	0.556456	0.324803
758.5	-0.00167902	-0.000251815	-0.000277723	-0.000385976	-0.000301187	-0.000164973	-0.000451467	-9.74915e-05	-0.00125241		676.42	0.916231	0.985794	0.915147	0.772001	0.580515	0.55781	0.552148	0.539119	0.316008
758	-0.0013721	-0.000170717	-0.000206178	-0.000291242	-0.000222626	-7.15801e-05	-0.000407359	-6.90214e-05	-0.00104579		676.85	0.904161	0.977221	0.902035	0.753818	0.565122	0.540623	0.538062	0.524274	0.306716
757.5	-0.00160595	-0.000158406	-0.000338191	-0.000352186	-0.000273251	-7.34374e-05	-0.000502096	-0.000146682	-0.00129036		677.42	0.889775	0.967853	0.886083	0.736869	0.54725	0.524957	0.52097	0.506413	0.297961
757	-0.00179119	-0.000184114	-0.000379226	-0.00039228	-0.000352045	-0.000100316	-0.00058264	-0.000215008	-0.00142108		677.85	0.877723	0.958794	0.871986	0.718494	0.532035	0.508751	0.50696	0.49213	0.288633
756.5	-0.00173758	-0.000253562	-0.000386529	-0.000405068	-0.000375456	-0.000122623	-0.00053468	-0.000190944	-0.00130501		678.42	0.862053	0.949064	0.854909	0.700117	0.51478	0.494191	0.491136	0.475613	0.279835
756	-0.00162456	-0.000243885	-0.000322025	-0.000385633	-0.000333388	-0.000193389	-0.00051346	-0.000208888	-0.00114542		678.85	0.846822	0.939582	0.838331	0.681519	0.49911	0.480267	0.476864	0.461704	0.271115
755.5	-0.00196347	-0.000216104	-0.000488102	-0.000499496	-0.000445765	-0.000139973	-0.000632247	-0.000319305	-0.00144833		679.42	0.829908	0.929003	0.820422	0.665021	0.483096	0.467144	0.462679	0.446817	0.264297
755	-0.00197321	-0.000160869	-0.00044332	-0.000441956	-0.000439952	-0.000153397	-0.000590582	-0.00028311	-0.00141558		679.85	0.816125	0.917904	0.804353	0.648738	0.469718	0.45322	0.449826	0.434482	0.257471
754.5	-0.00224792	-0.000191212	-0.000476899	-0.000482485	-0.00045566	-8.99778e-05	-0.000637047	-0.000330697	-0.00144368		680.42	0.800462	0.904571	0.788974	0.633574	0.456683	0.440897	0.437424	0.421883	0.251345
754	-0.00174402	-0.00018774	-0.000337135	-0.000357413	-0.000293852	-0.000143155	-0.000463235	-0.00016272	-0.00127316		680.85	0.785683	0.891341	0.773539	0.615306	0.443346	0.427668	0.424268	0.409558	0.244081
753.5	-0.00204779	-0.000196823	-0.000444037	-0.000426331	-0.000393353	-0.000193477	-0.000539342	-0.000247346	-0.00132594		681.42	0.768537	0.876654	0.756651	0.598601	0.429919	0.415876	0.411373	0.396952	0.237905
753	-0.00134002	-0.000141127	-0.00021333	-0.000310665	-0.000316552	-0.000130475	-0.00040322	-0.000152847	-0.00109236		681.85	0.75275	0.86411	0.738479	0.579152	0.416379	0.402085	0.400336	0.385479	0.231319
752.5	-0.00172761	-0.000105021	-0.000346355	-0.000424032	-0.000378757	-7.22358e-05	-0.000504435	-0.000257561	-0.00125712		682.42	0.735827	0.847749	0.720034	0.563615	0.403175	0.390445	0.38774	0.373399	0.225833
752	-0.00129884	-0.000118657	-0.000207293	-0.000260544	-0.00024475	-0.000130096	-0.000403288	-0.00012552	-0.00100348		682.85	0.720479	0.833313	0.702347	0.544854	0.39102	0.376961	0.376551	0.361985	0.219546
751.5	-0.00122504	-0.000135972	-0.000173784	-0.000246577	-0.000216869	-0.000117004	-0.000379148	-8.79435e-05	-0.0010296		683.42	0.70294	0.815129	0.683263	0.530187	0.379269	0.365885	0.363751	0.349936	0.214576
751	-0.00162966	-0.000109388	-0.000278596	-0.000347548	-0.000292921	-0.000103756	-0.000440772	-0.000158477	-0.00116138		683.85	0.686912	0.800707	0.665713	0.51385	0.368355	0.354417	0.354024	0.339274	0.208999
750.5	-0.00175056	-0.000151022	-0.000308123	-0.000352578	-0.000312357	-0.000112431	-0.00047945	-0.000167965	-0.00125333		684.42	0.671287	0.783961	0.648081	0.501069	0.35669	0.345915	0.343381	0.328436	0.20487
750	-0.00170085	-0.000119632	-0.000254964	-0.00029817	-0.000268847	-0.000134539	-0.000448075	-0.00016895	-0.00114485		684.85	0.656945	0.769134	0.633109	0.486159	0.346151	0.336511	0.334625	0.31933	0.200145
749.5	-0.00157083	-0.000119014	-0.000222853	-0.000249555	-0.000238828	-9.20447e-05	-0.000439442	-7.11387e-05	-0.00105913		685.42	0.642087	0.752925	0.615941	0.472638	0.335396	0.327227	0.324596	0.310092	0.196012
749	-0.00158683	-7.42997e-05	-0.000315329	-0.00034097	-0.000320012	-9.86116e-05	-0.000490559	-0.00015071	-0.00112806		685.85	0.626861	0.738288	0.600575	0.457989	0.326005	0.317098	0.316448	0.30192	0.191411
748.5	-0.00188994	-0.000140522	-0.000342484	-0.000374777	-0.00036929	-0.000135053	-0.000535346	-0.000247924	-0.00137148		686.42	0.61206	0.721844	0.58401	0.444725	0.316477	0.308153	0.307155	0.292869	0.187077
748	-0.00181867	-0.000135964	-0.00034791	-0.000386326	-0.000372502	-0.000173421	-0.000568382	-0.000223587	-0.00134849		686.85	0.596972	0.704556	0.56875	0.431476	0.307792	0.299397	0.298758	0.284572	0.182814
747.5	-0.00196855	-1.86807e-05	-0.000402252	-0.000421177	-0.000429731	-5.21417e-05	-0.000572937	-0.000221576	-0.00134873		687.42	0.580953	0.687435	0.551549	0.419299	0.29884	0.291526	0.289338	0.276349	0.179071
747	-0.00190097	-9.53735e-05	-0.000364273	-0.000373911	-0.000411159	-0.000116863	-0.000551548	-0.000224788	-0.00130364		687.85	0.567252	0.671221	0.536054	0.406993	0.291013	0.282924	0.281141	0.268733	0.175562
746.5	-0.00164304	-0.00010664	-0.000260927	-0.000345029	-0.000377905	-0.000161138	-0.000517088	-0.000145274	-0.00119922		688.42	0.553739	0.656148	0.521192	0.395956	0.282878	0.276253	0.273023	0.261849	0.172449
746	-0.00168805	-7.74184e-05	-0.000256114	-0.000365416	-0.000403169	-9.80979e-05	-0.000457188	-0.000170862	-0.00127974		688.85	0.542058	0.642751	0.508336	0.38553	0.275982	0.269604	0.26658	0.255242	0.169228
745.5	-0.00174606	-7.52219e-05	-0.000217311	-0.000328599	-0.000328101	-0.00012481	-0.000494427	-0.000113161	-0.00108201		689.42	0.530356	0.628683	0.49599	0.376774	0.269092	0.264169	0.260524	0.249104	0.166656
745	-0.00176685	-2.01923e-05	-0.00020792	-0.000298353	-0.000296654	-0.000116256	-0.00047034	-0.000137063	-0.00117811		689.85	0.519394	0.615127	0.48458	0.367308	0.263537	0.257698	0.255135	0.243538	0.164095
744.5	-0.00167137	-5.21867e-05	-0.000186416	-0.000281641	-0.000270907	-9.18407e-05	-0.000448218	-7.31821e-05	-0.00105345		690.42	0.507157	0.60087	0.473067	0.358742	0.257181	0.252328	0.248997	0.238291	0.162033
744	-0.00164378	-5.21463e-05	-0.000203535	-0.000280896	-0.00030175	-0.000110052	-0.000462211	-0.000111161	-0.00115575		690.85	0.494786	0.588229	0.462027	0.349177	0.25107	0.246205	0.243615	0.233521	0.159682
743.5	-0.00149706	-7.45335e-06	-0.000130979	-0.000252466	-0.000282227	-8.80849e-05	-0.000441279	-9.6662e-05	-0.00106966		691.42	0.481964	0.573331	0.450125	0.340145	0.244271	0.240705	0.237996	0.22758	0.157737
743	-0.00170163	-2.35179e-05	-0.000199987	-0.000318418	-0.000325803	-7.22921e-05	-0.000484182	-9.58004e-05	-0.00123234		691.85	0.471121	0.560354	0.439033	0.330686	0.239071	0.234996	0.233488	0.222252	0.15517
742.5	-0.00138939	4.55696e-05	-0.0001619	-0.000250491	-0.000314617	-7.19257e-05	-0.000420738	-3.13748e-05	-0.00106009		692.42	0.45995	0.545923	0.426902	0.322576	0.232971	0.230561	0.227913	0.216763	0.152905
742	-0.00184561	2.92569e-05	-0.000317581	-0.000391055	-0.00040021	-3.51192e-05	-0.000566668	-0.000141945	-0.00123752		692.85	0.449455	0.534039	0.416631	0.314816	0.228327	0.225859	0.223337	0.212791	0.151019
741.5	-0.00178092	4.41924e-05	-0.00026894	-0.000372225	-0.000380866	-7.91345e-05	-0.000470582	-0.000148535	-0.00125215		693.42	0.438484	0.519695	0.405601	0.308404	0.223249	0.221842	0.218312	0.208101	0.149365
741	-0.00174011	6.20107e-05	-0.000237527	-0.000329217	-0.00032814	-0.000106156	-0.000477654	-0.000155724	-0.00131626		693.85	0.429214	0.509161	0.39664	0.300902	0.219509	0.216865	0.214837	0.204562	0.147783
740.5	-0.00205711	0.000131045	-0.000393333	-0.000420967	-0.000435531	-6.75615e-05	-0.000596687	-0.000285044	-0.00143059		694.42	0.419704	0.497909	0.386835	0.293776	0.215025	0.213284	0.21119	0.200388	0.145945
740	-0.00183671	8.89728e-05	-0.000297838	-0.000392386	-0.00037682	-0.000125527	-0.000510276	-0.000153713	-0.00133853		694.85	0.411558	0.48762	0.37782	0.286283	0.210886	0.208627	0.207791	0.197071	0.144411
739.5	-0.00178892	6.68752e-05	-0.000185897	-0.00034989	-0.000359264	-0.000105217	-0.000471832	-0.000164141	-0.00124926		695.42	0.40247	0.474152	0.368353	0.2798	0.206373	0.205041	0.204207	0.193237	0.142783
739	-0.00155873	6.64115e-05	-0.000185314	-0.000280565	-0.000284153	-0.000121696	-0.000451701	-0.00013566	-0.00109133		695.85	0.392972	0.462236	0.359068	0.273259	0.202366	0.200277	0.20001	0.189606	0.141324
738.5	-0.00156085	0.000131043	-0.000188422	-0.000286429	-0.000336997	-8.41278e-05	-0.000494349	-0.000120314	-0.00120077		696.42	0.382759	0.449223	0.3488	0.26684	0.198094	0.196444	0.195656	0.185782	0.140029
738	-0.00159898	5.80902e-05	-0.000133519	-0.000293568	-0.000279713	-0.000108314	-0.000436693	-0.000116948	-0.00110783		696.85	0.373223	0.438046	0.339117	0.260103	0.194611	0.192658	0.191081	0.181463	0.138741
737.5	-0.00146047	0.000235606	-6.50405e-05	-0.00020918	-0.00026568	-4.67338e-05	-0.000385586	-6.92187e-05	-0.00109119		697.42	0.364595	0.425908	0.329704	0.254044	0.190569	0.189457	0.187277	0.1782	0.137591
737	-0.00136264	0.000182399	-3.53807e-05	-0.000213031	-0.000279434	-6.97042e-05	-0.00036213	-7.59288e-05	-0.00107762		697.85	0.357047	0.416676	0.322319	0.247485	0.186751	0.18628	0.184092	0.174981	0.136117
736.5	-0.00143116	0.000198662	-5.57852e-05	-0.000223232	-0.000265692	-3.29535e-05	-0.000392577	-0.000118504	-0.00116017		698.42	0.349215	0.406008	0.314695	0.242136	0.1836	0.183047	0.181238	0.172702	0.134818
736	-0.00133522	0.000143682	1.38333e-05	-0.000210728	-0.00025587	-0.000115843	-0.000328426	-5.21504e-05	-0.000996677		698.85	0.341594	0.397255	0.307814	0.236199	0.181255	0.17978	0.17876	0.170149	0.133252
735.5	-0.00180101	0.000229983	-0.000141188	-0.000317903	-0.00031122	-7.13093e-05	-0.000475274	-0.000212922	-0.00118765		699.42	0.332777	0.38674	0.29981	0.231477	0.178077	0.176804	0.17576	0.167149	0.132058
735	-0.00171196	0.000302722	-0.000143591	-0.000306141	-0.000335929	-3.63718e-05	-0.000489903	-0.000160132	-0.00131332		699.85	0.325141	0.377902	0.292379	0.226431	0.174591	0.173724	0.172828	0.164787	0.130666
734.5	-0.00166926	0.000304589	-0.000135104	-0.000309543	-0.000302068	-3.06877e-05	-0.000461375	-0.000144496	-0.001308		700.42	0.316632	0.366674	0.28403	0.221888	0.17101	0.171117	0.169586	0.161924	0.129323
734	-0.00181013	0.000294353	-9.704e-05	-0.00031648	-0.000353284	-7.99568e-05	-0.000498588	-0.000150267	-0.00126283		700.84	0.309371	0.356727	0.276584	0.216969	0.168405	0.168021	0.167272	0.160072	0.128021
733.5	-0.00169752	0.000356446	-0.000112558	-0.00031611	-0.000305868	-2.48871e-05	-0.000466489	-0.000115193	-0.00128286		701.4	0.300159	0.346512	0.268985	0.211626	0.165556	0.16527	0.16447	0.157064	0.126794
733	-0.00166662	0.000345115	-4.87217e-05	-0.000283348	-0.000338714	-6.34409e-05	-0.000420013	-7.90417e-05	-0.00119034		701.97	0.293988	0.338374	0.262845	0.206693	0.163262	0.162733	0.161904	0.154541	0.125583
732.5	-0.0016511	0.000410713	-5.04817e-05	-0.00027499	-0.000307335	-5.83172e-05	-0.000405978	-9.95341e-05	-0.00115342		702.39	0.287474	0.331059	0.256957	0.202109	0.160742	0.16059	0.159803	0.152002	0.124458
732	-0.00169834	0.00040119	-4.81518e-05	-0.000242724	-0.000310706	-5.19397e-05	-0.000445334	-0.00010596	-0.00123443		702.95	0.28215	0.323649	0.251254	0.198506	0.158773	0.15855	0.157699	0.150222	0.12321
731.5	-0.00163772	0.000414986	2.24346e-05	-0.000204165	-0.000267767	-6.5529e-05	-0.000394573	-6.74228e-05	-0.00114392		703.38	0.275826	0.316515	0.245813	0.194477	0.156349	0.156109	0.155634	0.148416	0.121892
731	-0.00143761	0.000514169	8.17834e-05	-0.000111122	-0.000197191	1.06794e-05	-0.000333536	2.7142e-05	-0.00100086		703.94	0.270439	0.308121	0.240198	0.191142	0.154145	0.153685	0.153247	0.146618	0.120588
730.5	-0.00139321	0.000520983	0.000122819	-0.000135048	-0.000204039	-3.19713e-05	-0.000343582	2.83176e-05	-0.000984286		704.36	0.265514	0.300948	0.234901	0.18712	0.151804	0.151387	0.151214	0.144335	0.119168
730	-0.00107888	0.000569138	0.000270343	-1.39684e-05	-0.000114323	-1.4716e-06	-0.000230414	0.000152751	-0.000790205		704.92	0.259183	0.292146	0.22913	0.183879	0.149356	0.149357	0.149133	0.142153	0.117899
729.5	-0.00101322	0.000703239	0.00022781	-6.24623e-05	-0.000121686	3.06566e-05	-0.000262017	0.0001004	-0.000794775		705.35	0.253067	0.285138	0.224082	0.180124	0.147224	0.147241	0.146659	0.140048	0.116685
729	-0.00103317	0.000759691	0.000288278	-5.22598e-05	-0.000152892	6.11176e-05	-0.00025002	0.000143867	-0.000812632		705.91	0.246234	0.277462	0.218554	0.177318	0.145253	0.14512	0.144767	0.138467	0.115563
728.5	-0.00137287	0.000740562	0.000213534	-9.73576e-05	-0.000219146	4.0545e-06	-0.000346373	6.15505e-05	-0.000923748		706.47	0.241632	0.271261	0.213855	0.174386	0.143754	0.142992	0.143284	0.137026	0.114384
728	-0.00121756	0.000726686	0.000222086	-9.90695e-05	-0.000163307	-8.18873e-07	-0.000311434	9.49592e-05	-0.000931328		706.9	0.236326	0.264344	0.209013	0.171603	0.142277	0.1413	0.141709	0.135504	0.113043
727.5	-0.00143974	0.000846549	0.000198735	-0.00012325	-0.000201031	-6.43764e-06	-0.00035488	1.18125e-05	-0.00103554		707.46	0.232298	0.258642	0.205057	0.168948	0.140964	0.139542	0.14009	0.133847	0.112153
727	-0.00140451	0.000897172	0.000223929	-4.8888e-05	-0.000183959	3.51808e-05	-0.000302252	4.71829e-05	-0.000947723		707.88	0.22775	0.253578	0.200915	0.165907	0.139291	0.138157	0.138276	0.132273	0.11092
726.5	-0.00163631	0.000961973	0.00014816	-0.000117536	-0.000270489	4.68274e-05	-0.000380712	-1.97613e-05	-0.00106908		708.45	0.223823	0.248447	0.196511	0.163691	0.137608	0.136685	0.136651	0.131027	0.109898
726	-0.00144195	0.00102887	0.000238116	-6.78267e-05	-0.000225618	8.06359e-05	-0.000366935	8.36018e-06	-0.000946167		708.87	0.219752	0.243085	0.192523	0.160757	0.13592	0.135124	0.134918	0.129821	0.108573
725.5	-0.00143282	0.00107452	0.000223531	-8.32733e-05	-0.000244178	7.99947e-05	-0.000334146	-1.61179e-05	-0.000977432		709.43	0.216227	0.237145	0.189026	0.158441	0.134454	0.134069	0.13337	0.128728	0.107704
725	-0.00140328	0.00119658	0.000297585	-4.70155e-05	-0.000197339	9.14724e-05	-0.000339409	3.76914e-05	-0.000946008		709.85	0.21179	0.231861	0.18576	0.155599	0.132678	0.132466	0.131828	0.127411	0.106221
724.5	-0.00111142	0.00123237	0.000356524	2.66565e-05	-0.000141567	8.08061e-05	-0.000217575	9.05445e-05	-0.000784194		710.42	0.20767	0.226181	0.181982	0.153618	0.131282	0.131148	0.130588	0.126153	0.104687
724	-0.00103287	0.00133259	0.000439876	5.92585e-05	-0.000166408	8.10014e-05	-0.000230702	0.000101356	-0.000686929		710.84	0.203529	0.222341	0.17853	0.151671	0.129915	0.129417	0.129056	0.124823	0.10308
723.5	-0.000994376	0.00138676	0.000464271	7.96468e-05	-0.000125798	0.000108077	-0.000230916	0.000127513	-0.000682789		711.4	0.199828	0.217513	0.175186	0.149952	0.128993	0.128307	0.127794	0.123349	0.1019
723	-0.000818634	0.00145533	0.000577974	0.000172817	3.33274e-06	8.27333e-05	-0.000127614	0.00017763	-0.000524209		711.97	0.196923	0.214775	0.172825	0.148185	0.127315	0.127466	0.126698	0.122298	0.100711
722.5	-0.00087206	0.00154977	0.000564835	0.000163729	-1.20388e-05	6.303e-05	-0.00016858	0.000176291	-0.000617132		712.39	0.194033	0.210361	0.170153	0.146399	0.12636	0.126273	0.125485	0.121244	0.0992937
722	-0.000888863	0.00168623	0.000617422	0.000189969	-4.13935e-05	0.000131463	-0.000161346	0.000175676	-0.000577323		712.95	0.191327	0.207411	0.167422	0.144671	0.125231	0.125208	0.12451	0.120606	0.0980917
721.5	-0.000914564	0.00173315	0.00056661	0.000174957	-6.64615e-05	7.08177e-05	-0.000205655	0.000127142	-0.00063643		713.38	0.188281	0.202971	0.164851	0.142885	0.124684	0.123377	0.123012	0.119527	0.0966001
721	-0.000797262	0.00186948	0.000646431	0.000192956	-3.75149e-05	0.000103721	-0.000166397	0.000148165	-0.000622165		713.94	0.185862	0.199029	0.162314	0.141346	0.123523	0.122289	0.121982	0.118613	0.0953768
720.5	-0.000907016	0.0020689	0.000601514	0.000188093	-0.00011488	0.000165098	-0.000197785	0.000133514	-0.000662556		714.36	0.18336	0.194976	0.159702	0.139699	0.1221	0.120948	0.120562	0.11718	0.0939379
720	-0.00102748	0.00213752	0.000632166	0.000167754	-0.000115301	0.000176628	-0.000248867	7.88258e-05	-0.000681541		714.92	0.180658	0.191005	0.156725	0.137843	0.120723	0.119894	0.119271	0.115921	0.0926146
719.5	-0.0010879	0.00225176	0.000603484	0.00019262	-0.000107198	0.000141732	-0.000266557	7.72074e-05	-0.000762004		715.35	0.17676	0.18792	0.15432	0.136182	0.119621	0.118215	0.117995	0.114522	0.0910118
719	-0.00101038	0.00249007	0.000687005	0.000204959	-8.74582e-05	0.000189241	-0.000235486	9.58601e-05	-0.000701535		715.91	0.174332	0.184799	0.152403	0.134328	0.118458	0.117117	0.116882	0.113498	0.0894381
718.5	-0.000974802	0.00260862	0.000731999	0.000225972	-8.02964e-05	0.000152545	-0.000224811	0.000112201	-0.000683002		716.47	0.172301	0.182204	0.150536	0.133581	0.117427	0.116457	0.11582	0.112632	0.0880484
718	-0.000934737	0.00285518	0.000796991	0.000250737	-5.26122e-05	0.000240262	-0.000178755	0.000138149	-0.000647627		716.9	0.170706	0.179449	0.148267	0.132091	0.115992	0.115472	0.114547	0.11141	0.0867788
717.5	-0.000692175	0.00308766	0.000898389	0.000313826	-1.7553e-06	0.000298363	-0.000129442	0.00019686	-0.00052007		717.46	0.168378	0.176329	0.146317	0.131388	0.1152	0.114317	0.113376	0.110367	0.0856106
717	-0.000266037	0.00322025	0.00106574	0.000441928	8.23461e-05	0.000268906	-2.18623e-05	0.000315446	-0.000384569		717.88	0.165762	0.173451	0.144503	0.129414	0.113913	0.112951	0.112406	0.109129	0.0840133
716.5	-0.000250253	0.00340616	0.00115074	0.000481759	9.21457e-05	0.000256147	-4.39325e-05	0.000314045	-0.000389475		718.45	0.163467	0.170985	0.143016	0.128231	0.112732	0.111885	0.1113	0.108345	0.0824484
716	-2.47573e-05	0.00365111	0.00124986	0.000548251	0.000186084	0.00029827	2.22871e-05	0.000369399	-0.000206522		718.87	0.160824	0.168757	0.14105	0.126362	0.11129	0.110423	0.109874	0.107365	0.0807546
715.5	-7.38691e-05	0.00386006	0.00123542	0.00051155	0.000115164	0.00029035	-2.16434e-05	0.00036305	-0.000352671		719.43	0.158791	0.166554	0.139151	0.125366	0.110199	0.108811	0.108365	0.106372	0.0795352
715	-8.83995e-05	0.00420596	0.00130966	0.000524244	9.93089e-05	0.000338058	-4.55562e-05	0.000344295	-0.000305247		719.85	0.156724	0.163918	0.13741	0.124116	0.109175	0.107287	0.106926	0.105146	0.0781049
714.5	-0.000121317	0.00447441	0.00138706	0.000594201	0.000135659	0.000384126	4.97514e-06	0.000391439	-0.000336506		720.42	0.15524	0.161659	0.136308	0.123205	0.108533	0.106015	0.105886	0.103803	0.076565
714	-6.64323e-05	0.00464905	0.00143786	0.000628067	0.000146697	0.000317756	1.34055e-05	0.000399075	-0.000359287		720.84	0.153604	0.159404	0.135169	0.122076	0.107639	0.105039	0.104471	0.102532	0.075003
713.5	-5.01063e-05	0.00501341	0.00154861	0.0006487	0.000188458	0.000355372	4.99885e-05	0.000435658	-0.000344175		721.4	0.152082	0.157595	0.133894	0.120851	0.106385	0.104013	0.103209	0.10141	0.0736542
713	5.80233e-05	0.00535407	0.00163399	0.000701601	0.000162518	0.000412191	1.99141e-05	0.000410408	-0.000323902		721.97	0.150503	0.155732	0.132296	0.119725	0.105095	0.102921	0.102053	0.100289	0.0723234
712.5	0.000174608	0.00568911	0.00171624	0.000729681	0.00018685	0.000405514	2.28912e-05	0.000421734	-0.000301922		722.39	0.148655	0.153645	0.130805	0.118583	0.103592	0.101632	0.101075	0.0989953	0.0709357
712	0.000227331	0.00615636	0.00178991	0.000782237	0.000192468	0.000469718	2.23384e-05	0.0004455	-0.000293516		722.95	0.147081	0.151417	0.129563	0.117605	0.10262	0.100281	0.100295	0.0980725	0.0697017
711.5	0.000306262	0.00648118	0.0019274	0.000837154	0.000225017	0.00047601	6.79401e-05	0.000448132	-0.000344085		723.38	0.145736	0.148977	0.128491	0.116535	0.101094	0.0989172	0.098981	0.0969704	0.0682722
711	0.000619629	0.00687194	0.00213995	0.000940005	0.000282598	0.000499194	0.000117347	0.000514327	-0.00019071		723.94	0.144766	0.147569	0.127479	0.115514	0.0999491	0.0973689	0.0975781	0.0958004	0.0670294
710.5	0.000828242	0.00734803	0.00234957	0.00106374	0.000363447	0.000544141	0.000214234	0.000593524	-4.28016e-05		724.36	0.143293	0.145863	0.126057	0.114439	0.0987552	0.09611	0.0960304	0.0941847	0.0656418
710	0.00108611	0.00784986	0.00248342	0.00115395	0.000422453	0.000574475	0.000261527	0.000625624	1.56312e-05		724.92	0.141614	0.144248	0.124888	0.113457	0.0974617	0.09457	0.0946276	0.0928157	0.0641154
709.5	0.00119952	0.00828009	0.00263088	0.0011993	0.00043576	0.000586725	0.000283043	0.000637783	9.19409e-05		725.35	0.139388	0.142866	0.123487	0.112265	0.0961834	0.0937696	0.0932658	0.0915574	0.0626993
709	0.00139988	0.00886775	0.00282435	0.00131296	0.00050447	0.000657375	0.000329731	0.000664136	0.000122737		725.91	0.138575	0.141472	0.122529	0.111181	0.0950745	0.0923809	0.0918349	0.0902188	0.0612027
708.5	0.00164482	0.00945308	0.00305667	0.00138756	0.000552921	0.000664527	0.000397157	0.000745049	0.000180972		726.47	0.137296	0.140477	0.121579	0.109851	0.0941339	0.0911588	0.0905266	0.0887299	0.0602617
708	0.00183881	0.0100407	0.00320934	0.00145413	0.000558865	0.000715853	0.000380775	0.0007234	0.00020059		726.9	0.136199	0.137907	0.120734	0.108781	0.0928591	0.0896805	0.0892412	0.0878978	0.0588256
707.5	0.00212605	0.0106596	0.00335773	0.00155579	0.000606467	0.000752933	0.000453974	0.000703943	0.00021628		727.46	0.1343	0.1367	0.119766	0.107562	0.0915527	0.0884207	0.0880095	0.0867213	0.0576884
707	0.00212759	0.0113499	0.00352341	0.0016147	0.000595552	0.000788643	0.000394458	0.000722984	9.91773e-05		727.88	0.133205	0.135118	0.118572	0.106373	0.0901829	0.0870248	0.0867836	0.0855435	0.0563226
706.5	0.00228993	0.0120628	0.00382317	0.00173784	0.000676989	0.000832671	0.00044603	0.000785786	0.000199057		728.45	0.132823	0.134569	0.117709	0.10543	0.0889336	0.0856	0.0856793	0.0837613	0.0551814
706	0.00248239	0.0127548	0.00404839	0.00182744	0.000716994	0.000885301	0.00049177	0.000810076	0.000178241		728.87	0.131939	0.132806	0.116822	0.104327	0.0878594	0.084126	0.0841034	0.0824454	0.0539817
705.5	0.00285479	0.0136285	0.00439536	0.00196722	0.000763496	0.00100512	0.000561603	0.00089774	0.000299495		729.43	0.130423	0.131886	0.115998	0.103661	0.0866653	0.0830388	0.0827052	0.0813628	0.0528589
705	0.00301093	0.0144641	0.00460578	0.00211943	0.000802661	0.00102424	0.000559646	0.000888011	0.000428507		729.85	0.128654	0.130854	0.114916	0.102457	0.0856251	0.0815462	0.0810349	0.0801051	0.0517185
704.5	0.0034446	0.0152443	0.00497332	0.00227977	0.000893889	0.00105188	0.000666255	0.00097517	0.000500058		730.41	0.127345	0.130016	0.113804	0.101373	0.0839277	0.0801819	0.0797155	0.0786511	0.0503309
704	0.00370102	0.0162341	0.00526986	0.00240185	0.000917101	0.0011641	0.000680818	0.00101699	0.000389605		730.97	0.126567	0.128752	0.112692	0.10025	0.0827351	0.0787026	0.0784113	0.0772432	0.0491527
703.5	0.00443941	0.0172324	0.00576488	0.00268869	0.00108173	0.00124643	0.000832865	0.00117162	0.000723081		731.38	0.125104	0.127535	0.111485	0.0989769	0.0813229	0.0775309	0.0771886	0.0760083	0.0481119
703	0.00513998	0.018175	0.00623348	0.0029193	0.00120142	0.00124979	0.00100231	0.00127344	0.000839431		731.94	0.123341	0.126429	0.110536	0.0979325	0.0802623	0.0764233	0.075992	0.0750839	0.0472315
702.5	0.0052598	0.0193644	0.00657965	0.00303892	0.00124414	0.00138288	0.0010128	0.00128535	0.00077078		732.36	0.121483	0.124813	0.109688	0.0963835	0.0786934	0.0748146	0.0746712	0.0736966	0.0459686
702	0.00570601	0.0204591	0.00710356	0.00329508	0.00139059	0.0014596	0.00108694	0.00146267	0.000958132		732.91	0.12038	0.123385	0.108915	0.0949684	0.0772846	0.0733211	0.0731201	0.0722332	0.0447556
701.5	0.00601971	0.0216064	0.0075471	0.00351377	0.00143488	0.00152756	0.00110786	0.00147214	0.000890237		733.47	0.119249	0.122096	0.107959	0.0936151	0.0757834	0.0718573	0.0716732	0.0704529	0.0434776
701	0.00684453	0.0229199	0.00818634	0.00383148	0.00159967	0.0016822	0.00128748	0.00163123	0.0010709		733.88	0.117861	0.121305	0.107006	0.0922798	0.074487	0.0706776	0.0702374	0.0692914	0.0425785
700.5	0.00726376	0.0242504	0.00869932	0.00403884	0.00165562	0.00172291	0.00133686	0.00169157	0.00110143		734.44	0.116516	0.120694	0.106064	0.0914255	0.073191	0.0695287	0.0691016	0.0683168	0.0416929
700	0.00778161	0.025707	0.00927438	0.00430278	0.00171593	0.00187882	0.00138587	0.00171283	0.00108315		734.86	0.115305	0.119776	0.104917	0.0902202	0.0717966	0.0683571	0.0680282	0.0673508	0.0408081
699.5	0.00840455	0.0272079	0.00990274	0.00459852	0.00182429	0.00202313	0.00145889	0.00182884	0.00113044		735.41	0.114168	0.118926	0.103542	0.0890706	0.0704275	0.0669784	0.0667377	0.0659963	0.0397576
699	0.00920574	0.0287397	0.010681	0.00498994	0.00200094	0.00211133	0.00162672	0.00197336	0.00130619		735.97	0.112704	0.117751	0.102633	0.087447	0.0690466	0.0655336	0.0654323	0.0645132	0.0387143
698.5	0.0100204	0.0304505	0.0114999	0.00538048	0.00215463	0.00228267	0.00175629	0.00212867	0.00150857		736.38	0.111515	0.116473	0.101476	0.0858922	0.067701	0.0640424	0.063897	0.0630507	0.0378686
698	0.0106172	0.0322243	0.0122886	0.00572162	0.00228568	0.00244317	0.00183452	0.00220951	0.00143668		736.94	0.110273	0.115004	0.100581	0.084887	0.0666192	0.0629758	0.0624149	0.0618501	0.0370242
697.5	0.0117602	0.0340858	0.0133374	0.00622831	0.00251181	0.00257816	0.0020658	0.00241608	0.00167811		737.36	0.108514	0.113141	0.0989894	0.0838521	0.0652241	0.0616483	0.061231	0.060393	0.0363537
697	0.0130081	0.0361255	0.0144402	0.00678837	0.00278728	0.00276197	0.00233273	0.00265718	0.00195683		737.91	0.106877	0.11158	0.0980329	0.0825896	0.0640741	0.0604371	0.0598865	0.0591125	0.0354778
696.5	0.0139452	0.0382131	0.0154845	0.00728591	0.00296657	0.00295933	0.00245819	0.00277441	0.00211072		738.47	0.104973	0.110556	0.0968995	0.0811695	0.062701	0.0593145	0.0588397	0.0579725	0.0346989
696	0.0150423	0.0404465	0.0165764	0.00777775	0.00313744	0.00313159	0.0025857	0.00288202	0.002072		738.88	0.104048	0.109821	0.096101	0.0797577	0.061562	0.0581911	0.05763	0.0570439	0.0337176
695.5	0.0162477	0.0429437	0.0178824	0.00836937	0.00338355	0.00336999	0.0028135	0.00312209	0.00223965		739.44	0.103301	0.109147	0.0950935	0.0788282	0.0603584	0.0570387	0.0566834	0.0563085	0.0328937
695	0.0177338	0.0454456	0.0192667	0.00903812	0.00366445	0.00357958	0.00303962	0.00332428	0.00234664		739.86	0.102065	0.107923	0.0940184	0.0773773	0.0590577	0.0556748	0.0554756	0.0549587	0.0320133
694.5	0.0188494	0.0481996	0.0206182	0.00967606	0.00387562	0.00384369	0.00320827	0.00347823	0.00249496		740.41	0.100401	0.106752	0.0928044	0.075949	0.0577393	0.0543531	0.0541479	0.0537257	0.031344
694	0.0202148	0.051205	0.022151	0.0103881	0.00409445	0.00413447	0.00339306	0.00365394	0.00242466		740.97	0.0984243	0.105411	0.0912699	0.0744459	0.0563367	0.0531886	0.0528142	0.052406	0.030733
693.5	0.0217576	0.0543361	0.0238284	0.0111502	0.00441179	0.00444933	0.00363851	0.00388606	0.00252725		741.38	0.0970329	0.103987	0.089933	0.0730867	0.0553103	0.0520694	0.0518643	0.0512276	0.0300473
693	0.0238662	0.0576547	0.0258187	0.0121611	0.00483125	0.00473016	0.00405982	0.00428592	0.00291192		741.94	0.0958455	0.102835	0.0886405	0.0721208	0.0540797	0.0511921	0.0508176	0.0500617	0.0292746
692.5	0.0252752	0.0612507	0.0276281	0.0129642	0.00507976	0.00509493	0.00420275	0.0044149	0.00283607		742.36	0.0948372	0.101652	0.0876781	0.0708584	0.0530598	0.050107	0.0498826	0.0487801	0.028422
692	0.0274618	0.0650419	0.029804	0.0139924	0.00551678	0.0054644	0.004574	0.00477132	0.00299452		742.91	0.0936179	0.100131	0.0861539	0.0696793	0.0517138	0.0490288	0.0485182	0.0477604	0.027674
691.5	0.0297864	0.0691769	0.0321455	0.0151208	0.0059854	0.00587029	0.00499745	0.00516073	0.00327714		743.47	0.0926556	0.0988073	0.0848415	0.06825	0.0507938	0.0480048	0.0475197	0.0467556	0.0270167
691	0.0324144	0.0735536	0.0347261	0.0164115	0.00650555	0.00629198	0.00547663	0.00560899	0.00363252		743.88	0.0911233	0.0973483	0.0834338	0.0669927	0.0495141	0.0469738	0.0463301	0.0456543	0.0264255
690.5	0.0348741	0.0782432	0.0374211	0.017674	0.00702464	0.00677388	0.00589511	0.00600956	0.00375773		744.44	0.0896323	0.096547	0.0825288	0.065678	0.0485708	0.0459915	0.0452353	0.0445969	0.0259499
690	0.0373676	0.0832006	0.040222	0.0190294	0.00754646	0.00729236	0.00630931	0.00642042	0.00386601		744.86	0.0880206	0.0954217	0.0812705	0.0643877	0.0474024	0.0448992	0.0441613	0.0436038	0.0252371
689.5	0.0402253	0.0884735	0.0433127	0.0205272	0.00815963	0.00781981	0.0068069	0.00691185	0.00411739		745.41	0.0864786	0.0942889	0.080072	0.063045	0.0464056	0.0436863	0.0433512	0.0424248	0.0246019
689	0.0436961	0.0942391	0.0467018	0.0221651	0.00879541	0.00843902	0.00735383	0.007458	0.0045111		745.97	0.0854794	0.093121	0.0787262	0.0617324	0.0453002	0.042494	0.0426217	0.0413018	0.0238777
688.5	0.0467534	0.10026	0.0501782	0.0238798	0.00945913	0.00904588	0.00789677	0.00798343	0.00454453		746.38	0.0837041	0.0912492	0.0771001	0.0605583	0.0439813	0.0415169	0.04156	0.0400557	0.0232965
688	0.0502701	0.106747	0.0540253	0.0257182	0.0101866	0.00975691	0.00847886	0.00856496	0.00476241		746.94	0.0824689	0.0899395	0.0758091	0.0594948	0.043129	0.0408536	0.0403109	0.0392772	0.0227036
687.5	0.0542537	0.113857	0.0582427	0.0278224	0.0110353	0.01054	0.00923919	0.0093126	0.00511663		747.36	0.0806608	0.088508	0.0746722	0.0581657	0.0419582	0.0401797	0.0391324	0.0382969	0.0222983
687	0.0579063	0.121045	0.062516	0.0298893	0.0118346	0.0113161	0.00984925	0.00991045	0.00539875		747.91	0.0789571	0.0875369	0.0738584	0.0568188	0.0410525	0.0389921	0.0382885	0.0374436	0.0217721
686.5	0.062189	0.128878	0.0672321	0.0322321	0.0127531	0.0121862	0.0105792	0.0106458	0.00544915		748.47	0.0772378	0.0861773	0.0726202	0.0555564	0.0400508	0.037863	0.037511	0.0364205	0.0212199
686	0.0670007	0.137383	0.0723187	0.0348009	0.0138094	0.0131366	0.0114713	0.0115409	0.00578913		748.88	0.0762217	0.0846429	0.071116	0.0545194	0.0390926	0.0368468	0.0367069	0.0355975	0.0206445
685.5	0.0720743	0.146058	0.0777841	0.0375696	0.0148509	0.0141692	0.0124801	0.0123797	0.00620784		749.44	0.0755269	0.083196	0.0697621	0.0533825	0.0384122	0.0362121	0.035801	0.0349136	0.020244
685	0.0773661	0.155523	0.0836051	0.0405535	0.0161222	0.0152374	0.0134574	0.0134032	0.00652172		749.86	0.0744151	0.0818079	0.0682838	0.0522326	0.0372814	0.0355155	0.0349321	0.0342231	0.0198141
684.5	0.0828583	0.165573	0.0897644	0.0436731	0.0173994	0.0164501	0.0144514	0.0144119	0.00682248		750.41	0.0729742	0.0805459	0.0670365	0.0509126	0.0362833	0.0343973	0.0340756	0.0334108	0.0193727
684	0.0890924	0.175832	0.0965117	0.0471618	0.0188129	0.0177431	0.0156567	0.0155738	0.00722796		750.97	0.0713474	0.079197	0.0655082	0.0498789	0.0354268	0.033595	0.0332596	0.0324976	0.0189208
683.5	0.0956582	0.187004	0.103529	0.0507668	0.0202687	0.0191632	0.0168372	0.0167547	0.0076997		751.38	0.0694208	0.0776369	0.0642197	0.0485664	0.0347465	0.0328309	0.0323056	0.0316274	0.0185354
683	0.102268	0.198524	0.111004	0.0546699	0.0219049	0.0206309	0.0181758	0.0180809	0.00802519		751.94	0.0679209	0.0762602	0.063188	0.047771	0.0342722	0.0324875	0.0316473	0.0309356	0.0181571
682.5	0.109274	0.210818	0.119121	0.058876	0.0236496	0.0222083	0.0195937	0.0194412	0.00837663		752.36	0.0667079	0.075211	0.0621539	0.0465545	0.0333472	0.0317104	0.0310568	0.0302556	0.0177931
682	0.116926	0.223999	0.127639	0.063348	0.0255383	0.0239436	0.021217	0.0210115	0.00898652		752.91	0.0658749	0.0742191	0.0611852	0.0455818	0.0325921	0.030974	0.0305436	0.0295871	0.0173009
681.5	0.124719	0.237903	0.13662	0.0680813	0.0274523	0.0257318	0.0227087	0.0225148	0.00915998		753.47	0.0647805	0.0728476	0.0599587	0.04449	0.0318084	0.0300769	0.0296769	0.0287223	0.0168501
681	0.133593	0.252677	0.146648	0.073504	0.0297095	0.0278745	0.0245722	0.0243156	0.00967819		753.88	0.0637599	0.0712571	0.0587054	0.0434963	0.0310487	0.0293263	0.0289777	0.0279338	0.0164577
680.5	0.142595	0.26804	0.156765	0.0789956	0.0320371	0.0301163	0.0264947	0.0262125	0.0102658		754.44	0.0625167	0.0699406	0.0575542	0.04258	0.0302737	0.0284277	0.0282184	0.0273132	0.0161612
680	0.152772	0.283963	0.167803	0.0850475	0.0346422	0.0324737	0.0287145	0.0283479	0.0110466		754.86	0.0611828	0.068942	0.0563318	0.0414329	0.0293106	0.027864	0.0276213	0.026715	0.0158443
679.5	0.162954	0.30071	0.179615	0.0915991	0.0374488	0.0350602	0.0309543	0.0306106	0.0114862		755.41	0.0595576	0.0675957	0.0551329	0.0404745	0.0286937	0.0270789	0.0268381	0.0261399	0.0154582
679	0.173711	0.317978	0.191724	0.0984208	0.0404313	0.0378063	0.0334154	0.0330486	0.0122189		755.97	0.0586584	0.0663908	0.0537469	0.0393912	0.0279411	0.026501	0.0262077	0.0253124	0.0152631
678.5	0.18568	0.336147	0.204965	0.105975	0.043791	0.0407988	0.0362061	0.0358316	0.0131696		756.38	0.0577185	0.0651538	0.0524105	0.0386849	0.0273759	0.0257135	0.025604	0.0246571	0.0149647
678	0.197941	0.355524	0.218943	0.113979	0.0473245	0.0441129	0.0391232	0.038696	0.0141182		756.94	0.0564215	0.0643361	0.0515341	0.0379464	0.0266632	0.0253221	0.0250997	0.0241654	0.0147029
677.5	0.210458	0.37482	0.233225	0.122281	0.0510315	0.0474968	0.042129	0.0417115	0.0146981		757.36	0.0550761	0.0627573	0.0506697	0.037135	0.0261167	0.0247901	0.0246056	0.0236716	0.0142713
677	0.224149	0.395028	0.248607	0.131337	0.0551303	0.0512283	0.0454979	0.045074	0.0156071		757.91	0.0539969	0.0615998	0.0496056	0.036302	0.02555	0.0243004	0.0240662	0.023228	0.0140517
676.5	0.23858	0.416499	0.264791	0.141018	0.0594879	0.0553512	0.0491752	0.048689	0.0167641		758.47	0.0531171	0.0601933	0.0483646	0.0352987	0.0248993	0.0237814	0.0232581	0.0225485	0.0137335
676	0.253132	0.437908	0.281443	0.151082	0.0641482	0.059613	0.0529206	0.0524922	0.0175133		758.88	0.0517054	0.0591869	0.0473134	0.0344528	0.0242184	0.0232326	0.0227078	0.0220595	0.0134167
675.5	0.268743	0.460207	0.299179	0.162018	0.0692332	0.0643146	0.0571011	0.0566935	0.0186248		759.44	0.0507345	0.0578909	0.0464512	0.0335487	0.0237064	0.0226387	0.0222653	0.0215215	0.0130346
675	0.284988	0.483582	0.317651	0.173541	0.0746556	0.0693885	0.061555	0.0611759	0.0197296		759.86	0.0495706	0.0566282	0.0453152	0.0328722	0.0232329	0.0222178	0.021932	0.0210388	0.0128226
674.5	0.302462	0.506908	0.337131	0.185873	0.0805858	0.0747858	0.0664858	0.0660762	0.0212808		760.41	0.0487365	0.055594	0.0439954	0.0319144	0.0228615	0.0217532	0.0213402	0.0206381	0.0126843
674	0.320063	0.530741	0.357246	0.19878	0.0868665	0.0805303	0.0716253	0.0712886	0.022463		760.97	0.0475039	0.0543789	0.0429024	0.0314602	0.0222989	0.0214318	0.0207724	0.0202141	0.0125289
673.5	0.338381	0.555202	0.378094	0.212429	0.0935828	0.0867964	0.0771839	0.0768683	0.0238929		761.38	0.0466934	0.0536208	0.0421196	0.030695	0.0218088	0.0206783	0.020405	0.0197661	0.012303
673	0.357893	0.579533	0.39989	0.226971	0.100882	0.0933507	0.0832324	0.082965	0.0255652		761.94	0.0460279	0.0522665	0.0414723	0.0302796	0.021143	0.0201132	0.0200047	0.0192361	0.0120952
672.5	0.37817	0.604583	0.42224	0.242212	0.108605	0.100575	0.0897304	0.0894464	0.0275633		762.36	0.0452085	0.0513037	0.0406499	0.029448	0.0206825	0.0195079	0.0195513	0.0187587	0.0118568
672	0.398683	0.629919	0.445376	0.258193	0.116938	0.108285	0.0965641	0.0964096	0.0293021		762.91	0.0441807	0.0499274	0.0397832	0.0287865	0.0202497	0.019269	0.0190359	0.01832	0.0116156
671.5	0.420318	0.654974	0.469648	0.275381	0.125967	0.116432	0.104034	0.104032	0.0312722		763.47	0.0430598	0.0493222	0.0387899	0.0281034	0.0199543	0.0189656	0.0186758	0.0180367	0.0114037
671	0.441987	0.680002	0.493717	0.292804	0.135311	0.125138	0.111814	0.111886	0.0334024		763.88	0.0421026	0.0485454	0.0378711	0.0274064	0.0195364	0.0186029	0.018279	0.0176325	0.0111502
670.5	0.464995	0.704911	0.518617	0.311371	0.145385	0.134443	0.120325	0.120428	0.0359689		764.44	0.0414829	0.0475652	0.0369978	0.0267909	0.0190862	0.0180074	0.0178817	0.0173116	0.0110642
670	0.488076	0.729443	0.544417	0.33086	0.156252	0.14432	0.129301	0.129671	0.0383028		764.86	0.0406531	0.0467659	0.0362458	0.0261608	0.0186288	0.0176092	0.017433	0.0168514	0.0108105
669.5	0.511103	0.75353	0.56969	0.350573	0.167427	0.154773	0.138639	0.139189	0.0408792		765.41	0.0397794	0.0456047	0.0353667	0.0254345	0.0181761	0.0172601	0.017172	0.0164378	0.0106298
669	0.535191	0.777261	0.595689	0.371347	0.179509	0.166006	0.148771	0.149536	0.0438006		765.97	0.0386391	0.0448765	0.0346446	0.0248345	0.0178493	0.0169644	0.0169458	0.0160818	0.0103566
668.5	0.559893	0.800593	0.622385	0.393329	0.192525	0.178	0.159704	0.160721	0.0469098		766.38	0.0376553	0.043557	0.0337753	0.0242156	0.0173615	0.0164846	0.0166455	0.0157186	0.010163
668	0.584651	0.822505	0.648367	0.415528	0.205972	0.190353	0.171137	0.172279	0.0504807		766.94	0.0367547	0.0426076	0.0330905	0.0238566	0.017087	0.0161179	0.0162197	0.0154652	0.0100176
667.5	0.609344	0.843819	0.674479	0.438459	0.220271	0.203553	0.183183	0.184705	0.0539438		767.36	0.0362234	0.0414883	0.0322525	0.0233739	0.0166522	0.0158113	0.0158223	0.0151886	0.00978613
667	0.634431	0.864526	0.700668	0.462224	0.235475	0.217837	0.196051	0.197959	0.0578548		767.91	0.0356397	0.0406552	0.0315551	0.0229429	0.0164393	0.0155801	0.0154818	0.0149364	0.0096073
666.5	0.659168	0.883366	0.726198	0.486312	0.251268	0.232321	0.209478	0.211759	0.0620201		768.47	0.0351268	0.0398953	0.030792	0.0222862	0.0160771	0.0153751	0.0152807	0.0146616	0.00944011
666	0.684239	0.901336	0.751577	0.511168	0.268068	0.24785	0.223814	0.226559	0.0665309		768.88	0.0344686	0.0392266	0.0300433	0.0218072	0.0156927	0.015157	0.0148303	0.0142957	0.00940368
665.5	0.70971	0.918472	0.776531	0.536578	0.285777	0.264645	0.239071	0.242268	0.0717421		769.44	0.0336451	0.038423	0.0294035	0.0213693	0.0152417	0.0150033	0.0144964	0.013908	0.0092862
665	0.734274	0.93356	0.800443	0.562121	0.304154	0.2815	0.254809	0.258538	0.0770053		769.86	0.0329473	0.037684	0.0288903	0.0210351	0.0148742	0.014527	0.0140376	0.0135952	0.00912598
664.5	0.757872	0.947388	0.823442	0.58785	0.323218	0.299304	0.271346	0.275591	0.0822889		770.41	0.0320537	0.0367258	0.0281719	0.0205274	0.0145885	0.0141859	0.0136936	0.0133892	0.0088809
664	0.781018	0.95969	0.845436	0.613694	0.343095	0.317927	0.288646	0.293441	0.0881616		770.95	0.0311123	0.0359665	0.0274549	0.0201141	0.0143161	0.0137695	0.0135874	0.0131278	0.00871379
663.5	0.803662	0.97025	0.866434	0.639784	0.363861	0.33714	0.306799	0.312203	0.0945272		771.36	0.0300968	0.0347262	0.026637	0.0195373	0.0140285	0.013557	0.0133478	0.0129214	0.0085649
663	0.825512	0.979397	0.885973	0.6656	0.385285	0.35743	0.325549	0.331601	0.101323		771.91	0.0296026	0.0339447	0.0260654	0.0191401	0.0138044	0.0133016	0.0132109	0.0126036	0.00841756
662.5	0.846695	0.986897	0.904411	0.691445	0.407608	0.378484	0.345253	0.351997	0.108659		772.46	0.0291398	0.0332695	0.0254313	0.0186268	0.0135674	0.0129378	0.0127883	0.0124423	0.00829586
662	0.866971	0.99261	0.921654	0.717465	0.431034	0.400082	0.366068	0.373541	0.116563		772.87	0.0284607	0.0326968	0.0248166	0.018135	0.013222	0.0126691	0.0126237	0.0121255	0.00813256
661.5	0.88586	0.996702	0.936817	0.742086	0.454242	0.422152	0.386811	0.395016	0.12487		773.42	0.0276179	0.0318207	0.024412	0.0176837	0.012923	0.0124395	0.0124738	0.0118765	0.00805481
661	0.903765	0.999171	0.950671	0.76634	0.478455	0.444746	0.408566	0.417498	0.13379		773.97	0.027128	0.0310374	0.0237932	0.0173549	0.012633	0.0123951	0.0123528	0.0116982	0.00792186
660.5	0.92045	1	0.962967	0.790225	0.503517	0.467744	0.431173	0.440725	0.143319		774.38	0.0266805	0.030312	0.023378	0.0170578	0.0124047	0.0120892	0.0121349	0.011543	0.00782819
660	0.935081	0.9994	0.973154	0.812948	0.527996	0.491755	0.453614	0.463974	0.153094		774.93	0.0261708	0.0295887	0.0228612	0.0166845	0.0121419	0.0120201	0.0117893	0.0113033	0.0075976
659.5	0.948977	0.997101	0.982051	0.835493	0.553592	0.516734	0.477273	0.488601	0.163898		775.34	0.0256154	0.0287869	0.0225227	0.0162477	0.0118818	0.011799	0.0114594	0.0110621	0.0075171
659	0.961138	0.993184	0.989291	0.857547	0.58036	0.542367	0.502178	0.514482	0.175676		775.89	0.025123	0.0280576	0.0220706	0.0159692	0.0116424	0.0117095	0.0112272	0.010897	0.00745601
658.5	0.971294	0.988059	0.994468	0.877377	0.606197	0.567373	0.526455	0.53959	0.187559		776.43	0.024539	0.0274753	0.0214734	0.0157677	0.0114492	0.0113863	0.0110441	0.0107266	0.00748933
658	0.980164	0.981411	0.998019	0.896268	0.632649	0.592921	0.551599	0.565523	0.200079		776.84	0.0242071	0.0269203	0.0209404	0.015444	0.0113411	0.0110931	0.0109013	0.0104704	0.00730635
657.5	0.987511	0.973284	0.999871	0.913858	0.659124	0.619175	0.577053	0.591756	0.213619		777.39	0.0238372	0.026437	0.0203529	0.0149643	0.0111908	0.0109178	0.0106104	0.010162	0.0071655
657	0.992904	0.964159	1	0.92976	0.685203	0.644562	0.602486	0.617928	0.227821		777.94	0.0234068	0.0260503	0.0199537	0.0145994	0.011046	0.0106646	0.0104441	0.0100499	0.00696392
656.5	0.997059	0.953769	0.998626	0.944474	0.711438	0.670394	0.628411	0.644561	0.243124		778.35	0.0226509	0.0254077	0.0195432	0.0143292	0.0107245	0.0105518	0.0102776	0.00994155	0.00692843
656	0.999305	0.941929	0.995459	0.957468	0.73727	0.696604	0.6543	0.671153	0.259076		778.9	0.0219826	0.024808	0.0191395	0.014217	0.0105807	0.010418	0.010131	0.00972879	0.00679567
655.5	1	0.92945	0.990874	0.968749	0.762464	0.721647	0.680008	0.697424	0.275884		779.45	0.0214733	0.0241413	0.0188065	0.0139157	0.0103818	0.010206	0.0100165	0.00951908	0.00674179
655	0.999108	0.915932	0.984808	0.978348	0.787113	0.746535	0.705567	0.723451	0.293505		779.86	0.0211558	0.0236195	0.0185074	0.013647	0.0102653	0.00984661	0.00993488	0.0093224	0.00665924
654.5	0.996684	0.901271	0.977371	0.986217	0.810954	0.771225	0.73076	0.749007	0.312046		780.41	0.0206354	0.0231684	0.0181088	0.0133882	0.0100033	0.00957525	0.00977569	0.00933071	0.00658398
654	0.992739	0.88615	0.968642	0.992359	0.833862	0.794805	0.755574	0.774074	0.331412		780.95	0.0203777	0.0228015	0.0176655	0.0131084	0.0098404	0.00951255	0.00960467	0.00921047	0.00640886
653.5	0.987259	0.870126	0.95861	0.996644	0.855595	0.81779	0.779576	0.798188	0.351336		781.36	0.0199583	0.0224747	0.0172425	0.0128287	0.00972728	0.00938123	0.00932829	0.00903883	0.00627216
653	0.980222	0.853401	0.947331	0.999217	0.876303	0.840134	0.803071	0.821659	0.372227		781.91	0.0197682	0.021958	0.0168442	0.0124899	0.00959041	0.00922028	0.00920585	0.00873253	0.00613699
652.5	0.971873	0.836199	0.934837	1	0.896035	0.861071	0.826044	0.844522	0.394234		782.46	0.0193662	0.0215967	0.0164256	0.0122348	0.00947504	0.00897164	0.00902624	0.00858449	0.00619547
652	0.962321	0.81861	0.92164	0.999042	0.913661	0.880886	0.847285	0.865536	0.416247		782.87	0.0190724	0.0209895	0.0160188	0.0121708	0.00929728	0.00893658	0.00889944	0.00845252	0.00611126
651.5	0.951751	0.800621	0.907664	0.996512	0.930006	0.899347	0.867719	0.885527	0.439192		783.42	0.0188161	0.0205368	0.0157721	0.0119095	0.0092227	0.00884221	0.00883802	0.00844649	0.00603127
651	0.939756	0.782281	0.892359	0.992203	0.945099	0.916496	0.887483	0.904629	0.463411		783.97	0.0184274	0.0199536	0.015531	0.0117473	0.00902356	0.00867597	0.00864447	0.0082504	0.00587107
650.5	0.927197	0.7638	0.876918	0.986561	0.95805	0.932246	0.905237	0.921604	0.48738		784.38	0.0181972	0.0197256	0.0152593	0.0113943	0.00889913	0.0085089	0.00857112	0.00807637	0.00580327
650	0.913697	0.745055	0.860739	0.979393	0.96943	0.946417	0.921861	0.937322	0.512169		784.93	0.0176141	0.0193681	0.015002	0.011334	0.00876169	0.00839547	0.00840469	0.00791339	0.00577256
649.5	0.898876	0.725999	0.843525	0.970576	0.979284	0.959162	0.937381	0.951669	0.538137		785.34	0.0171747	0.0191345	0.0146692	0.0111054	0.00857589	0.00828902	0.00828276	0.00781156	0.00569449
649	0.883677	0.707393	0.826393	0.960666	0.986996	0.970083	0.950915	0.963858	0.563572		785.89	0.0167065	0.0188755	0.014429	0.0109611	0.00835525	0.00825626	0.00809632	0.00772446	0.00554969
648.5	0.867835	0.688679	0.808815	0.949529	0.993001	0.979286	0.962939	0.974426	0.589504		786.43	0.0163696	0.0185408	0.0141066	0.0107108	0.00817266	0.00816784	0.00786976	0.0076146	0.00549634
648	0.85127	0.669711	0.790819	0.937177	0.997173	0.98691	0.973407	0.983277	0.615773		786.84	0.0160675	0.0181017	0.0139497	0.0105805	0.00816398	0.00799963	0.00780187	0.00750943	0.00541888
647.5	0.83425	0.65149	0.772841	0.9239	0.999478	0.992664	0.981966	0.990099	0.641657		787.39	0.0157518	0.0175583	0.013709	0.0103713	0.00815822	0.0078598	0.00766941	0.00750264	0.00540808
647	0.816667	0.633269	0.754418	0.909505	1	0.996789	0.988985	0.995207	0.667725		787.94	0.0154686	0.0171493	0.0135207	0.0101935	0.00809346	0.00770101	0.00759512	0.00739149	0.00530572
646.5	0.798761	0.614711	0.73595	0.894237	0.998785	0.999275	0.994265	0.998506	0.693733		788.35	0.0153078	0.0168221	0.0132606	0.00999966	0.00801377	0.00770683	0.00752728	0.00731956	0.0053057
646	0.78052	0.59707	0.717482	0.878192	0.995918	1	0.997881	1	0.719357		788.9	0.0150741	0.0165866	0.0129908	0.00986288	0.00780398	0.00763595	0.00741329	0.00718658	0.00525022
645.5	0.762027	0.579642	0.699064	0.861452	0.991382	0.999129	0.999659	0.999685	0.744496		789.45	0.0150338	0.0163204	0.0127084	0.00961318	0.00770763	0.00756864	0.00737024	0.00705802	0.00518771
645	0.743814	0.562257	0.680887	0.844342	0.985366	0.996573	1	0.997757	0.769156		789.86	0.0147856	0.0161703	0.0123655	0.00947863	0.00750153	0.00737957	0.00715784	0.00688926	0.00507022
644.5	0.725367	0.545705	0.662836	0.826664	0.977863	0.99257	0.998607	0.994157	0.792886		790.41	0.0146661	0.0158407	0.0121552	0.00928519	0.00745058	0.00725427	0.00708486	0.00678748	0.00502327
644	0.706941	0.529271	0.644943	0.808581	0.968973	0.987103	0.995718	0.988907	0.815792		790.95	0.0142861	0.0157157	0.0119298	0.00923539	0.00733865	0.00706306	0.00699552	0.00676113	0.00494901
643.5	0.688612	0.513211	0.627346	0.790191	0.958817	0.980031	0.991358	0.9822	0.838001		791.36	0.0141432	0.0153314	0.0118138	0.00909076	0.0072498	0.00710251	0.00703832	0.00680242	0.00478565
643	0.669918	0.497772	0.609718	0.771223	0.947126	0.971775	0.985341	0.973807	0.859451		791.91	0.0137661	0.0150592	0.0115819	0.00898619	0.0071633	0.00694184	0.00697412	0.00669829	0.0046085
642.5	0.65203	0.482699	0.592984	0.752705	0.934736	0.962291	0.978181	0.964397	0.879036		792.46	0.0135735	0.0147352	0.0115552	0.00888289	0.00704729	0.00686901	0.00683784	0.00654252	0.0045365
642	0.633969	0.468081	0.576365	0.733757	0.921177	0.95166	0.969656	0.953502	0.897653		792.87	0.0133481	0.0145159	0.0114263	0.00869171	0.00697476	0.0066732	0.00668776	0.00634002	0.00457546
641.5	0.615769	0.453881	0.55959	0.714414	0.906376	0.939851	0.959639	0.941203	0.91536		793.42	0.0130715	0.0142164	0.0112774	0.00856813	0.00687969	0.00651551	0.00662708	0.00627368	0.00449312
641	0.598855	0.440116	0.543804	0.695785	0.891269	0.92699	0.94886	0.928253	0.930785		793.97	0.0128629	0.0140329	0.0110162	0.00847308	0.00670677	0.00647995	0.0065277	0.00626533	0.0043408
640.5	0.581552	0.42686	0.528007	0.676968	0.875062	0.913234	0.936891	0.913989	0.945037		794.38	0.0125386	0.013783	0.0107433	0.00839394	0.00660431	0.00638936	0.0064037	0.00618769	0.00423177
640	0.564259	0.414088	0.512471	0.657833	0.857896	0.898464	0.923567	0.89865	0.957977		794.93	0.0123585	0.0134893	0.0104715	0.00833583	0.00652559	0.00644381	0.00629651	0.00603393	0.00425007
639.5	0.547701	0.402005	0.49776	0.639675	0.840883	0.883636	0.909926	0.883155	0.968542		795.34	0.0120701	0.0131467	0.0102363	0.00817017	0.00652449	0.00626824	0.00617622	0.00592821	0.00426088
639	0.531537	0.390213	0.483314	0.621717	0.823196	0.867783	0.895428	0.866783	0.977856		795.89	0.0118206	0.012774	0.0100046	0.0080525	0.00645045	0.00622312	0.00615002	0.00583299	0.00419351
638.5	0.515787	0.378645	0.469297	0.603765	0.805034	0.851007	0.880013	0.84948	0.985607		796.43	0.0117376	0.0126645	0.00989348	0.0079008	0.0063441	0.00604197	0.00598208	0.00589106	0.0041085
638	0.500526	0.367907	0.455927	0.586145	0.786725	0.834273	0.864153	0.831914	0.991772		796.84	0.0115039	0.0124619	0.00978526	0.00769374	0.00634148	0.00600321	0.00592567	0.00586412	0.00407273
637.5	0.485387	0.357311	0.44261	0.568517	0.767677	0.816606	0.847336	0.813446	0.996328		797.39	0.0113766	0.0122476	0.00960837	0.0075655	0.00628768	0.00585259	0.00580296	0.00582365	0.004008
637	0.47062	0.346962	0.429738	0.551259	0.748523	0.79814	0.829997	0.794663	0.999091		797.94	0.0110898	0.0119116	0.00947207	0.00744375	0.00623367	0.00575026	0.0057736	0.00569728	0.00395134
636.5	0.456391	0.337673	0.417421	0.534504	0.729397	0.780319	0.812392	0.775627	1		798.35	0.011197	0.0117134	0.00937108	0.00753776	0.00608908	0.00569878	0.00565551	0.005556	0.00388577
636	0.442484	0.328665	0.405579	0.51812	0.710206	0.761857	0.794393	0.756331	0.999333		798.9	0.0109507	0.0117112	0.00940103	0.00740767	0.00594195	0.00563412	0.00552652	0.00552686	0.00381938
635.5	0.429006	0.319993	0.394159	0.502249	0.69106	0.742973	0.77617	0.73701	0.996908		799.45	0.0107618	0.0116432	0.0092415	0.00730624	0.00588977	0.00552619	0.00546069	0.0053881	0.00380068
635	0.416251	0.311904	0.383305	0.486868	0.672064	0.724427	0.757773	0.717656	0.99308		799.86	0.010399	0.011434	0.00901965	0.00708193	0.005823	0.00543528	0.0054608	0.00527799	0.00373804
634.5	0.403974	0.304252	0.372913	0.471968	0.653314	0.7058	0.739351	0.698375	0.987796		800.41	0.0103056	0.0110923	0.00878157	0.00696437	0.00581439	0.00531691	0.00548564	0.00518261	0.00361926
634	0.391894	0.296867	0.362811	0.457378	0.634529	0.686947	0.720697	0.67898	0.980919		800.95	0.0101539	0.0108431	0.008594	0.00683146	0.00570883	0.0053034	0.00534044	0.00521723	0.00359072
633.5	0.380421	0.290069	0.353146	0.443178	0.61581	0.668521	0.701865	0.659493	0.972688		801.36	0.0100857	0.010767	0.00846914	0.00675374	0.00554759	0.00523925	0.00522461	0.00516446	0.00351936
633	0.369715	0.283563	0.34416	0.429816	0.597924	0.650127	0.683636	0.64077	0.963378		801.91	0.0100454	0.0105958	0.00829817	0.00672228	0.00553504	0.00505234	0.00507632	0.00509664	0.00360441
632.5	0.359274	0.277564	0.335517	0.416836	0.580114	0.632009	0.665326	0.622019	0.952782		802.46	0.00999801	0.0104331	0.00823795	0.00664973	0.00539982	0.00504709	0.00503901	0.00502165	0.00350847
632	0.349114	0.271929	0.327106	0.404106	0.562395	0.614235	0.646862	0.603209	0.940756		802.87	0.00989504	0.0101961	0.00807704	0.00662093	0.00538148	0.00499612	0.0049771	0.00496006	0.00345306
631.5	0.339825	0.266633	0.319421	0.392251	0.545519	0.596608	0.629125	0.585283	0.928188		803.42	0.00952946	0.0101193	0.00800326	0.00653556	0.00521763	0.00509949	0.004945	0.00487606	0.00336016
631	0.330721	0.261772	0.31191	0.380663	0.528863	0.579302	0.611363	0.567468	0.914371		803.97	0.00927574	0.00995432	0.00792235	0.00647039	0.00518382	0.00491298	0.00488313	0.00476867	0.00334289
630.5	0.322	0.257164	0.304659	0.369303	0.512189	0.562189	0.593445	0.549513	0.899379		804.38	0.00897808	0.0097867	0.00793292	0.00637554	0.00511475	0.00481433	0.00479038	0.00471766	0.00332454
630	0.313778	0.253054	0.298008	0.35879	0.496503	0.545764	0.576421	0.532604	0.884062		804.93	0.0090272	0.00965035	0.00784228	0.00629507	0.00507925	0.00475683	0.00472202	0.00462301	0.0032466
629.5	0.30602	0.24929	0.29179	0.348707	0.481249	0.529645	0.559711	0.516066	0.868077		805.34	0.00902415	0.0096111	0.00770531	0.00612972	0.00496805	0.00469942	0.00462823	0.0044986	0.00315895
629	0.298599	0.245754	0.285751	0.338872	0.466122	0.513583	0.542976	0.499596	0.851001		805.89	0.00899901	0.00950935	0.00759562	0.00607721	0.00495441	0.00464901	0.00461742	0.00438474	0.00309631
628.5	0.29182	0.24266	0.280293	0.32976	0.451815	0.498405	0.527041	0.483994	0.833909		806.43	0.00881395	0.00929389	0.00754049	0.00597544	0.00478966	0.00457655	0.00456958	0.00440756	0.00304483
628	0.285473	0.239883	0.275142	0.321031	0.437903	0.483587	0.511462	0.468742	0.816236		806.84	0.00884286	0.00901835	0.00750826	0.00596158	0.00476278	0.00458343	0.00456892	0.00439442	0.0030399
627.5	0.279589	0.237302	0.27033	0.312667	0.424398	0.46877	0.496136	0.453843	0.798155		807.39	0.00874068	0.00884424	0.00735282	0.0059145	0.00461072	0.00451538	0.00444771	0.00444463	0.00299028
627	0.274089	0.235111	0.265867	0.304825	0.411493	0.454939	0.481389	0.439592	0.779941		807.94	0.00885258	0.00887044	0.00716634	0.00585056	0.00462123	0.00444336	0.00432994	0.0043473	0.0029676
626.5	0.269004	0.233187	0.261794	0.297438	0.399134	0.441547	0.467137	0.42587	0.761524		808.35	0.00855127	0.00884795	0.00698623	0.0057475	0.00449752	0.00432139	0.00422608	0.00424991	0.00288952
626	0.264051	0.231527	0.2579	0.290407	0.387217	0.428371	0.453309	0.412605	0.742977		808.9	0.00840667	0.00864994	0.00689855	0.00563481	0.00448214	0.00424282	0.00423401	0.00418735	0.00283945
625.5	0.259719	0.230125	0.254495	0.283864	0.375879	0.415962	0.440018	0.399924	0.724449		809.45	0.00811435	0.00847158	0.00691806	0.00558457	0.00441533	0.00416032	0.00422205	0.00406853	0.00277017
625	0.25564	0.228952	0.251273	0.277681	0.364984	0.403946	0.427197	0.38776	0.705956		809.86	0.00791576	0.0083079	0.00688369	0.00549551	0.00443955	0.00415299	0.00415998	0.00401497	0.00271501
624.5	0.251809	0.228044	0.248356	0.271864	0.354543	0.392264	0.414756	0.375984	0.687359		810.4	0.0079314	0.00832205	0.00678073	0.00533102	0.00435604	0.00410218	0.00409227	0.00392899	0.00267499
624	0.248465	0.227295	0.245725	0.266386	0.34451	0.381205	0.402723	0.364656	0.668759		810.94	0.00784275	0.00809066	0.00662344	0.00516335	0.00434921	0.00408789	0.00390413	0.00394851	0.00264343
623.5	0.245465	0.226823	0.243436	0.261402	0.335163	0.37062	0.391484	0.354102	0.650818		811.35	0.00782858	0.00803453	0.0065159	0.00512811	0.00427764	0.00399806	0.00382978	0.00387426	0.00258968
623	0.243305	0.226488	0.241593	0.256933	0.326372	0.360546	0.380794	0.344105	0.633286		811.89	0.00756843	0.00778632	0.00639599	0.0050114	0.00423412	0.00393601	0.00370346	0.00379735	0.00252964
622.5	0.240685	0.226299	0.239727	0.252497	0.317697	0.350922	0.37012	0.334239	0.615448		812.43	0.00745568	0.00767182	0.0063295	0.00500336	0.00410164	0.00387425	0.00369664	0.00370619	0.00244795
622	0.238558	0.226284	0.238214	0.248606	0.309774	0.341674	0.360318	0.325162	0.59817		812.97	0.00739297	0.00761551	0.00625588	0.00499095	0.00401167	0.00374826	0.00362541	0.00367221	0.00241622
621.5	0.236746	0.22642	0.236899	0.244966	0.302193	0.332937	0.350768	0.316403	0.581112		813.37	0.00722527	0.00763058	0.00615657	0.00497036	0.0038934	0.00367583	0.00356129	0.00355514	0.00234813
621	0.235168	0.226645	0.235783	0.241561	0.29484	0.324545	0.341477	0.307939	0.563958		813.91	0.00704205	0.00749512	0.00603887	0.00494026	0.00385772	0.00358252	0.00354545	0.00353553	0.00233127
620.5	0.234301	0.227004	0.234948	0.238614	0.288233	0.316716	0.333005	0.300276	0.548212		814.45	0.00700308	0.00724921	0.00596994	0.00477849	0.0038292	0.00351205	0.00351019	0.00348186	0.00223982
620	0.232907	0.2274	0.23427	0.23591	0.281893	0.309234	0.324848	0.292885	0.53216		814.86	0.00701718	0.00697043	0.00592454	0.00469742	0.0037858	0.003421	0.00347499	0.00345112	0.00226672
619.5	0.231833	0.227912	0.23373	0.233375	0.275807	0.302085	0.316944	0.285808	0.516391		815.4	0.00701839	0.00688028	0.00583245	0.00453805	0.00362329	0.00337121	0.0033646	0.00332913	0.00220091
619	0.231159	0.228454	0.233397	0.231259	0.2703	0.295483	0.309699	0.279322	0.501572		815.94	0.00669297	0.00673197	0.00568701	0.00442676	0.00352725	0.00339765	0.00328106	0.00324601	0.00215037
618.5	0.231125	0.229049	0.233299	0.229474	0.265119	0.289249	0.302912	0.273213	0.487241		816.35	0.00648964	0.00678629	0.00554675	0.00432358	0.00339813	0.00332841	0.00315989	0.00309641	0.00205294
618	0.230356	0.229644	0.233181	0.227666	0.260215	0.283275	0.296227	0.267369	0.472798		816.89	0.00650422	0.00666289	0.00544894	0.00427654	0.0033719	0.00321688	0.00313691	0.00305471	0.00204565
617.5	0.230298	0.230337	0.233389	0.226268	0.255772	0.27789	0.290157	0.262134	0.459543		817.43	0.00653371	0.006549	0.00537269	0.00422075	0.00324594	0.00315385	0.003065	0.00302945	0.00205432
617	0.230446	0.230966	0.233635	0.225075	0.251669	0.272786	0.284469	0.257198	0.44662		817.97	0.00644915	0.00646133	0.00532733	0.00425445	0.00326427	0.00309229	0.00305863	0.00307365	0.00198591
616.5	0.23084	0.23164	0.234119	0.224147	0.247985	0.267864	0.279238	0.252696	0.434265		818.37	0.00626472	0.00638619	0.00524946	0.00418049	0.00321571	0.00306403	0.00306363	0.00301438	0.00192305
616	0.230747	0.232259	0.234429	0.223193	0.244394	0.263375	0.27407	0.248274	0.422116		818.91	0.00605938	0.00631271	0.00512587	0.00415807	0.00313391	0.00293151	0.00304538	0.00292143	0.00182571
615.5	0.230821	0.232854	0.23487	0.222479	0.241121	0.259156	0.269269	0.244202	0.40997		819.45	0.00596466	0.00613256	0.00497613	0.00402623	0.00303192	0.00284093	0.0029562	0.00287299	0.00174923
615	0.231159	0.233387	0.23536	0.221978	0.238154	0.25523	0.264748	0.240473	0.398519		819.86	0.00568874	0.00602248	0.00494704	0.00395028	0.00297796	0.0026925	0.00287007	0.00281759	0.00174552
614.5	0.231483	0.233865	0.235943	0.221597	0.23544	0.251695	0.260602	0.237012	0.387396		820.4	0.00564244	0.00584852	0.00484991	0.0038129	0.00305107	0.00268907	0.00285188	0.00278204	0.00176679
614	0.231929	0.23424	0.236565	0.221401	0.233049	0.248368	0.256876	0.233976	0.377082		820.94	0.00561185	0.00568819	0.00478258	0.00377786	0.00294239	0.00265636	0.00281917	0.00268476	0.00179785
613.5	0.23282	0.234541	0.237286	0.221467	0.230935	0.245343	0.253561	0.231203	0.367471		821.35	0.00566988	0.00548158	0.00463136	0.0037006	0.00286935	0.00270683	0.00270598	0.00260686	0.00170403
613	0.23335	0.234744	0.23784	0.221344	0.228978	0.242613	0.250152	0.228616	0.357784		821.89	0.00548722	0.00540436	0.00447494	0.00367008	0.00273832	0.00259249	0.00257832	0.00251606	0.00163753
612.5	0.233509	0.234857	0.23847	0.221491	0.227378	0.240109	0.247292	0.226402	0.348772		822.43	0.00536007	0.00537126	0.00444211	0.00359404	0.00272102	0.00256706	0.00255322	0.00243623	0.00155858
612	0.23384	0.234934	0.239097	0.221703	0.22592	0.237831	0.244656	0.224402	0.340033		822.97	0.00511111	0.00524008	0.00433544	0.00352442	0.00266275	0.00253588	0.00248401	0.0024277	0.0015876
611.5	0.234356	0.234704	0.239615	0.221982	0.224641	0.235806	0.242149	0.222523	0.331537		823.37	0.00503274	0.00518061	0.0043693	0.00344595	0.00256171	0.00250281	0.00245276	0.00241431	0.00155603
611	0.234703	0.234421	0.240131	0.222333	0.223594	0.234061	0.24005	0.220993	0.323875		823.91	0.00481608	0.00503979	0.00424041	0.00335401	0.00244496	0.00245166	0.00236939	0.00240025	0.00157897
610.5	0.23502	0.233951	0.24051	0.222691	0.222705	0.232416	0.238082	0.2196	0.316528		824.45	0.0048083	0.00510623	0.00409207	0.00329357	0.0023246	0.00234702	0.00230221	0.00226024	0.00146583
610	0.235192	0.233382	0.240795	0.22308	0.221945	0.231018	0.236315	0.218399	0.309395		824.86	0.00477565	0.0049184	0.00395584	0.00316732	0.00231503	0.00225653	0.00219309	0.0021648	0.00140186
609.5	0.235188	0.232677	0.241002	0.223453	0.221359	0.229864	0.234752	0.217364	0.302759		825.4	0.0046142	0.00479606	0.00381868	0.00306135	0.00232531	0.00218347	0.00215932	0.00209591	0.00137639
609	0.235342	0.231759	0.241147	0.223866	0.220919	0.228793	0.233415	0.216553	0.296623		825.94	0.00451446	0.00460094	0.00379642	0.00294997	0.00229877	0.00203287	0.00216626	0.00212495	0.001361
608.5	0.235302	0.230642	0.241097	0.224231	0.220601	0.227887	0.232241	0.215851	0.290672		826.35	0.00433549	0.0044541	0.00368576	0.00286815	0.00227058	0.00199048	0.00210071	0.00207057	0.00136475
608	0.235157	0.22948	0.241026	0.22459	0.220422	0.227183	0.231288	0.215366	0.285297		826.89	0.00430136	0.00432018	0.00360268	0.00275835	0.00220058	0.00192771	0.00194224	0.00199511	0.00127173
607.5	0.234975	0.228085	0.240766	0.224938	0.220356	0.22658	0.230447	0.21501	0.280188		827.43	0.00406269	0.00412234	0.00349056	0.00265883	0.00220327	0.00199789	0.00184424	0.00188517	0.00124709
607	0.234656	0.226471	0.240339	0.225199	0.220334	0.226038	0.229761	0.214732	0.275456		827.97	0.00374654	0.00406052	0.00338778	0.0026552	0.00215028	0.00200923	0.00184301	0.00177748	0.00120483
606.5	0.233982	0.224791	0.23977	0.225357	0.220364	0.225681	0.229136	0.214536	0.27098		828.37	0.00370185	0.00394105	0.00332933	0.00265705	0.0020951	0.0019376	0.00184986	0.00177992	0.0011812
606	0.2333	0.222911	0.239089	0.225436	0.220461	0.225379	0.228654	0.214467	0.266889		828.91	0.00376258	0.0038797	0.00320068	0.00257231	0.0019996	0.00179505	0.00182768	0.00174861	0.00112164
605.5	0.232369	0.22084	0.238154	0.225411	0.220579	0.22513	0.228215	0.214407	0.262943		829.45	0.00390891	0.00374365	0.00315218	0.00247903	0.0018274	0.0017165	0.00185081	0.00177207	0.00107344
605	0.231388	0.218635	0.237145	0.225276	0.220726	0.224913	0.227926	0.214454	0.259353		829.86	0.00384356	0.00364981	0.00299374	0.00231168	0.00176982	0.00164209	0.00178895	0.00168584	0.00102195
604.5	0.230225	0.216206	0.235907	0.225038	0.220841	0.224737	0.22766	0.214516	0.256126		830.4	0.0035768	0.00361272	0.00298529	0.00227798	0.00169812	0.0016777	0.00168006	0.00159351	0.00100632
604	0.228895	0.213758	0.234585	0.224717	0.221006	0.224668	0.227452	0.214624	0.253163		830.93	0.00349022	0.00356279	0.0028328	0.00214709	0.00168139	0.00158816	0.00153726	0.00152993	0.00100407
603.5	0.227367	0.211113	0.233031	0.224217	0.221135	0.224558	0.227278	0.214744	0.250421		831.46	0.00345561	0.00343085	0.00276313	0.00210688	0.00162712	0.00153619	0.00147088	0.00148633	0.00100466
603	0.226208	0.208281	0.231568	0.223758	0.221288	0.224409	0.2273	0.215001	0.248245		831.86	0.00344617	0.00329671	0.00260252	0.00202646	0.00156965	0.00149473	0.00145702	0.0014446	0.00098518
602.5	0.224215	0.205344	0.229606	0.222926	0.221346	0.224288	0.227051	0.215049	0.245812		832.4	0.00339829	0.00313431	0.00251124	0.00197431	0.00154211	0.00151828	0.00140268	0.00139682	0.00092422
602	0.222019	0.202254	0.227454	0.221944	0.221268	0.224119	0.226829	0.215064	0.243569		832.93	0.00322889	0.00309927	0.00248651	0.00189189	0.0014975	0.00147614	0.00137049	0.001359	0.000898399
601.5	0.220407	0.199091	0.225324	0.220926	0.221195	0.223928	0.226655	0.215087	0.242038		833.46	0.00312347	0.00298789	0.00244541	0.00184811	0.00148541	0.00139731	0.00140628	0.00130387	0.000856528
601	0.21768	0.195852	0.222988	0.21969	0.220965	0.223695	0.226378	0.215	0.240114		833.86	0.00293133	0.00290684	0.00242592	0.0018562	0.00144786	0.00129178	0.00133786	0.00126136	0.000825681
600.5	0.215149	0.192462	0.220471	0.218306	0.220674	0.223346	0.226123	0.214913	0.238491		834.4	0.00273762	0.00283337	0.00225792	0.001828	0.0014101	0.00134316	0.0013551	0.00120704	0.000765121
600	0.212949	0.18908	0.217861	0.216811	0.220291	0.222945	0.225837	0.214703	0.237355		834.93	0.00277122	0.00277422	0.00209979	0.00172647	0.00133425	0.00123589	0.00123329	0.00117028	0.000729782
599.5	0.20988	0.185529	0.215112	0.215122	0.219753	0.222434	0.225354	0.214397	0.235924		835.46	0.00262975	0.0026978	0.00196832	0.00165397	0.00128399	0.00125245	0.00126818	0.00115905	0.000721423
599	0.206888	0.181871	0.212204	0.213295	0.219135	0.221847	0.22485	0.213976	0.234739		835.86	0.00262479	0.00254764	0.00192759	0.00159557	0.00122872	0.00120626	0.00122057	0.00111033	0.000731463
598.5	0.204397	0.178315	0.209431	0.211499	0.218468	0.221165	0.224415	0.213621	0.234046		836.4	0.00232223	0.00241018	0.00192285	0.00155597	0.00121155	0.00125473	0.00115662	0.00109682	0.000740257
598	0.201092	0.174624	0.2062	0.209288	0.217553	0.220382	0.22366	0.212928	0.233023		836.93	0.00231241	0.00241579	0.00186459	0.001437	0.00122856	0.0012015	0.00109307	0.00102427	0.000702044
597.5	0.197744	0.170882	0.202954	0.207006	0.216511	0.219462	0.222841	0.212134	0.232086		837.46	0.00221663	0.00234006	0.00183254	0.00138647	0.00113368	0.00115091	0.00105147	0.0009999	0.000680331
597	0.194962	0.167171	0.199838	0.204761	0.215495	0.218393	0.222093	0.211422	0.231594		837.86	0.0021244	0.00228657	0.00166785	0.00133567	0.0010839	0.00104724	0.00105085	0.000978064	0.000655074
596.5	0.1912	0.163416	0.196272	0.202123	0.21409	0.217231	0.220969	0.210308	0.230677		838.4	0.00222117	0.00218488	0.00165773	0.00132091	0.000998562	0.000992406	0.00100605	0.000936678	0.000672129
596	0.187749	0.15963	0.192779	0.199516	0.212672	0.21599	0.219833	0.209176	0.230016		838.93	0.00213233	0.00197396	0.00153051	0.00127127	0.00100067	0.00092961	0.000936677	0.000888496	0.000651924
595.5	0.184522	0.155938	0.189404	0.196818	0.211177	0.214596	0.218685	0.207985	0.229534		839.46	0.00215426	0.00185908	0.00154582	0.00122208	0.000946681	0.000928613	0.000898289	0.00086238	0.000657286
595	0.180387	0.152139	0.185668	0.19383	0.20932	0.213011	0.217155	0.206428	0.228575		839.86	0.00196736	0.00164288	0.0014739	0.00117633	0.000938649	0.000868048	0.000905325	0.000832494	0.000618609
594.5	0.176666	0.148402	0.182004	0.190784	0.207407	0.211344	0.215608	0.204813	0.227858		840.4	0.00180592	0.00174698	0.00145868	0.00112999	0.000921966	0.000799292	0.000880502	0.000847424	0.000618907
594	0.173404	0.144655	0.178481	0.187817	0.205455	0.20952	0.214078	0.20324	0.227498		840.94	0.00183863	0.00178563	0.00139242	0.00105805	0.000927607	0.000808638	0.000866349	0.000783408	0.000602764
593.5	0.169282	0.140959	0.17469	0.184556	0.203263	0.207516	0.212205	0.201284	0.226562		841.35	0.00176439	0.00180685	0.00129836	0.000977717	0.000887362	0.000821938	0.000825216	0.000762736	0.000586782
593	0.165496	0.137363	0.170982	0.181285	0.200986	0.205468	0.210268	0.199281	0.225739		841.89	0.00181731	0.00169862	0.00122151	0.000913991	0.000821609	0.00081191	0.000826347	0.000694731	0.000541238
592.5	0.161972	0.133807	0.167236	0.177981	0.198486	0.203217	0.208294	0.197119	0.225148		842.43	0.00160287	0.00153336	0.00117889	0.00088509	0.000767047	0.000756323	0.000737695	0.000687715	0.000502949
592	0.158113	0.130326	0.163648	0.174621	0.196029	0.200907	0.206125	0.194951	0.224219		842.97	0.00148866	0.00150567	0.00113916	0.000891	0.000750186	0.000733465	0.000678901	0.000645071	0.000481726
591.5	0.154009	0.126897	0.159938	0.171124	0.193333	0.198477	0.203756	0.192512	0.223147		843.37	0.00147441	0.00144253	0.00113971	0.000871542	0.00078273	0.000735444	0.000590488	0.000620557	0.0004819
591	0.150254	0.123496	0.156244	0.1676	0.190475	0.195851	0.201284	0.189932	0.22231		843.91	0.00147902	0.0013866	0.00112436	0.000858376	0.000757157	0.000715634	0.000558992	0.000594536	0.000445226
590.5	0.146843	0.120205	0.152825	0.164234	0.187688	0.193231	0.198871	0.187463	0.221233		844.45	0.00151277	0.00120353	0.00105074	0.000806517	0.000729284	0.000684599	0.00056287	0.000635603	0.000456162
590	0.142794	0.117052	0.149124	0.16063	0.184635	0.190484	0.196133	0.184579	0.219801		844.86	0.00139942	0.00112633	0.00095067	0.000788223	0.000656607	0.000692936	0.000558992	0.000636677	0.00046275
589.5	0.138878	0.113807	0.145527	0.156996	0.181482	0.187492	0.193291	0.181639	0.21834		845.4	0.00129859	0.00115638	0.000865266	0.000767647	0.000679624	0.000684036	0.000575952	0.000627668	0.000473098
589	0.135473	0.110813	0.142042	0.153488	0.178349	0.184598	0.190469	0.178703	0.217204		845.94	0.00125279	0.00113745	0.000821043	0.000766631	0.000608109	0.000703914	0.000539654	0.000570211	0.000447235
588.5	0.132143	0.107842	0.138837	0.150091	0.175248	0.18155	0.187691	0.175782	0.215748		846.35	0.00130221	0.00113339	0.000802239	0.000721112	0.000590035	0.000629157	0.000551541	0.000541599	0.000453647
588	0.128301	0.10492	0.135368	0.14653	0.171864	0.178427	0.184569	0.17258	0.213941		846.89	0.00135734	0.000927657	0.000784396	0.000740911	0.000528839	0.000614761	0.00059216	0.000520304	0.000438892
587.5	0.124656	0.10212	0.131978	0.143026	0.168476	0.17529	0.181423	0.169338	0.212048		847.43	0.00128393	0.000989305	0.000825288	0.00068038	0.000603407	0.000520367	0.000597711	0.000506589	0.000421685
587	0.121449	0.0994203	0.128776	0.139612	0.165103	0.172085	0.178304	0.166112	0.210244		847.97	0.00114689	0.000958195	0.000859413	0.000676997	0.000649116	0.000555937	0.000591881	0.000546114	0.000373083
586.5	0.118349	0.0967235	0.12559	0.13615	0.161663	0.168713	0.175027	0.162731	0.208413		848.37	0.00114713	0.00106644	0.000792689	0.000602481	0.000675548	0.000555364	0.000530135	0.000539668	0.000349239
586	0.115051	0.0943007	0.122645	0.132859	0.158284	0.165522	0.171883	0.159493	0.206361		848.91	0.00118467	0.00105298	0.000739369	0.000596283	0.000602082	0.000635095	0.000498076	0.000527827	0.000350181
585.5	0.111522	0.0917996	0.119512	0.129466	0.154763	0.162198	0.1685	0.15601	0.20388		849.45	0.00121199	0.00109096	0.000669469	0.000581825	0.000567575	0.000605986	0.000507912	0.000510225	0.000368599
585	0.108388	0.089418	0.116536	0.126208	0.151302	0.158817	0.165142	0.152614	0.201517		849.86	0.00105034	0.00102453	0.000702539	0.000542783	0.000517965	0.000530064	0.000523504	0.000530285	0.000429635
584.5	0.105463	0.0871724	0.113733	0.123006	0.147858	0.155515	0.161834	0.149226	0.199104		850.39	0.000891654	0.000959447	0.000656161	0.000514726	0.000471096	0.000399642	0.000557829	0.000538028	0.000406616
584	0.102439	0.0849448	0.110964	0.119899	0.144423	0.152108	0.158469	0.145843	0.196652		850.92	0.000870599	0.000914723	0.000641292	0.000469621	0.000450632	0.000337692	0.000534287	0.000503365	0.000361835
583.5	0.10002	0.0828835	0.108361	0.116897	0.141052	0.148843	0.155289	0.142448	0.194304		851.44	0.000979198	0.000914389	0.000632886	0.000480033	0.000408201	0.00044107	0.000463023	0.000432967	0.000315262
583	0.0974866	0.08088	0.105873	0.113993	0.137764	0.145499	0.151922	0.139194	0.19163		851.97	0.00103806	0.000849384	0.000622802	0.000481574	0.000416541	0.000502464	0.000501806	0.000431624	0.00031499
582.5	0.0945364	0.0789567	0.103246	0.111	0.134369	0.142248	0.148525	0.135779	0.188551		852.36	0.000982556	0.000800355	0.000602447	0.00046807	0.000393169	0.000530557	0.000430654	0.000392186	0.000336769
582	0.0918059	0.0771076	0.100784	0.108165	0.131086	0.139012	0.145231	0.132458	0.18567		852.89	0.000787972	0.000784204	0.000586071	0.00044339	0.000450383	0.000482421	0.000495802	0.000397873	0.000350332
581.5	0.0893169	0.0752996	0.0983676	0.105347	0.127766	0.135749	0.141856	0.129119	0.18262		853.42	0.000794406	0.000861192	0.000535296	0.000438571	0.000448132	0.000482567	0.000426977	0.000382858	0.000344324
581	0.086852	0.0736439	0.0961239	0.102682	0.124582	0.132628	0.138627	0.125884	0.179604		853.94	0.000836274	0.000842328	0.000526042	0.000395148	0.000461713	0.000497969	0.000479883	0.000347146	0.000329719
580.5	0.0844969	0.0720127	0.0938864	0.100066	0.12146	0.129502	0.135398	0.12269	0.176497		854.47	0.000894159	0.000817012	0.00053103	0.000414554	0.000463967	0.000521755	0.000444895	0.00034821	0.000307505
580	0.0823714	0.0704179	0.091752	0.0974996	0.118363	0.126342	0.132197	0.119515	0.173566		854.86	0.000890536	0.000683942	0.000554362	0.000412466	0.000472725	0.000430042	0.000416143	0.000302871	0.000326621
579.5	0.0808226	0.0689296	0.089841	0.0951564	0.115447	0.123379	0.129209	0.116525	0.170635		855.39	0.000808147	0.000602411	0.000548205	0.00043938	0.000401363	0.000419733	0.000410553	0.00031303	0.000361236
579	0.0788853	0.0674901	0.0879833	0.0929122	0.112522	0.120457	0.126243	0.113561	0.167454		855.92	0.000918143	0.000615336	0.00053398	0.000456096	0.000331354	0.000380818	0.000458443	0.000297617	0.000361369
578.5	0.0766636	0.0661358	0.0860274	0.0905525	0.109687	0.117504	0.123148	0.110601	0.164093		856.44	0.000844626	0.000585255	0.000532564	0.000475739	0.000226118	0.000469867	0.000436338	0.00031312	0.000359653
578	0.074787	0.0648273	0.0842449	0.0883927	0.106935	0.114682	0.120246	0.107743	0.16083		856.97	0.000833795	0.000633167	0.000479057	0.000506985	0.000268859	0.000492471	0.000435829	0.000343855	0.00032507
577.5	0.0728482	0.0636025	0.0824284	0.086229	0.104195	0.111953	0.117307	0.104905	0.157507		857.36	0.000744543	0.000641436	0.000434773	0.000468146	0.000261825	0.000504823	0.000394492	0.000416368	0.000331822
577	0.0710945	0.0623917	0.0807001	0.0841792	0.101533	0.109168	0.114443	0.102149	0.154167		857.89	0.000797806	0.000707959	0.000489665	0.000445628	0.000386361	0.000463921	0.000362451	0.000380252	0.000320372
576.5	0.0694606	0.0612588	0.0790805	0.0821882	0.0989399	0.106558	0.111664	0.099472	0.15094		858.42	0.000889126	0.000627442	0.000501503	0.000401387	0.000404181	0.000431272	0.000290752	0.00037341	0.00028956
576	0.0679619	0.0600929	0.0775472	0.0803099	0.0964706	0.10394	0.108995	0.0969193	0.147734		858.94	0.00097417	0.000422491	0.000550806	0.000418389	0.000391883	0.000446823	0.000326448	0.000341019	0.000266456
575.5	0.0664248	0.0590845	0.0760704	0.0784828	0.0940736	0.101451	0.106363	0.0944086	0.144574		859.47	0.000879696	0.000505556	0.000452832	0.000411284	0.000372515	0.000507923	0.000348819	0.000350016	0.000257729
575	0.0651537	0.0580399	0.0746717	0.0767639	0.0917906	0.099008	0.10391	0.0920769	0.141483		859.86	0.000876355	0.000417628	0.000494427	0.00045097	0.000427433	0.000540084	0.000403875	0.000339586	0.000281097
574.5	0.0637718	0.0572008	0.0733278	0.0751054	0.0895625	0.0966812	0.101449	0.089777	0.138382		860.4	0.000756368	0.000542243	0.000432579	0.000409567	0.000453983	0.000456187	0.000354118	0.000288973	0.000306034
574	0.0624806	0.0561369	0.072004	0.0734761	0.0874122	0.0943748	0.0990402	0.0875342	0.13537		860.93	0.000769364	0.000431144	0.00043087	0.000426182	0.00041708	0.000377117	0.000372528	0.000321113	0.000287355
573.5	0.0611539	0.0551896	0.0706348	0.0718423	0.0852003	0.0920819	0.0966103	0.0852378	0.132306		861.46	0.000701117	0.000469417	0.000396031	0.000429099	0.000333367	0.000285969	0.000348411	0.000375124	0.00027849
573	0.060213	0.0543633	0.069408	0.070346	0.0831994	0.0899179	0.0943903	0.0831727	0.129407		861.86	0.00070657	0.000565412	0.000389869	0.00047883	0.000280112	0.000248237	0.000372583	0.000390138	0.00024804
572.5	0.0591708	0.053509	0.0682109	0.068896	0.0811813	0.0877918	0.09226	0.0811329	0.12642		862.4	0.000579879	0.000603228	0.000409681	0.00042021	0.0002874	0.000281412	0.000376283	0.000382397	0.000255447
572	0.0579611	0.0526912	0.0670174	0.0675418	0.0792374	0.0857171	0.0900745	0.0790866	0.123317		862.93	0.00045776	0.000682945	0.000387843	0.000398512	0.000317929	0.000314852	0.000446483	0.000355257	0.000256168
571.5	0.0570522	0.0519239	0.0661197	0.0662998	0.0775447	0.0837982	0.0880546	0.0773769	0.120562		863.46	0.000419457	0.000520879	0.000367751	0.000333776	0.000369118	0.000390531	0.000381451	0.000373051	0.000259053
571	0.0559129	0.0511036	0.0650686	0.0649737	0.0757536	0.081859	0.0860055	0.0755035	0.11763		863.86	0.000438115	0.000499227	0.000327137	0.000326013	0.000333333	0.000402522	0.000359229	0.000394058	0.000282376
570.5	0.0547315	0.05038	0.0639283	0.0636455	0.0739788	0.0799495	0.0839168	0.0736032	0.114683		864.4	0.000691949	0.000356078	0.000337165	0.000290714	0.000289158	0.000414663	0.000294421	0.000352107	0.000347648
570	0.0538433	0.0496972	0.0629446	0.062456	0.072335	0.0781974	0.0820507	0.071921	0.11203		864.93	0.000643086	0.000465064	0.000325484	0.000326999	0.000364496	0.000404284	0.000287907	0.000343111	0.00031756
569.5	0.0528628	0.048921	0.0619606	0.0612805	0.0707524	0.0764111	0.08019	0.0702241	0.109221		865.46	0.000697585	0.000454643	0.000364203	0.000340017	0.000400435	0.00030581	0.00024673	0.000270395	0.000279465
569	0.052072	0.0482705	0.0610566	0.0601955	0.0691967	0.0747175	0.078444	0.068681	0.106674		865.86	0.000516662	0.000642752	0.000372711	0.000373908	0.00037775	0.000259893	0.00022316	0.000329524	0.000208206
568.5	0.0510375	0.0475878	0.0600875	0.0590424	0.067698	0.0731099	0.0766555	0.0670486	0.104076		866.4	0.00058856	0.000597248	0.000374297	0.000363123	0.000302444	0.000265039	0.000224035	0.000342991	0.000238419
568	0.0502312	0.0469295	0.059234	0.0580418	0.0662647	0.0715496	0.0750053	0.0655692	0.101575		866.93	0.000682823	0.000502975	0.000351522	0.000404727	0.00032315	0.00033846	0.000266244	0.000362827	0.00026166
567.5	0.049402	0.0462298	0.0583441	0.0570155	0.0648794	0.0700068	0.0733507	0.0641192	0.0991188		867.46	0.000697486	0.000525464	0.000294339	0.000386012	0.00031556	0.000341238	0.0002899	0.000316504	0.000254064
567	0.048661	0.0455436	0.0575268	0.0560718	0.0635524	0.0685245	0.0718207	0.0627519	0.0967648		867.86	0.00071722	0.000508188	0.000292705	0.000389664	0.00031122	0.000277807	0.000300643	0.000268404	0.000203417
566.5	0.0479829	0.0449262	0.0567769	0.0551901	0.0623157	0.0670913	0.0703098	0.0614774	0.0945258		868.4	0.000697087	0.000550791	0.000327439	0.00034288	0.000268171	0.000257847	0.000266681	0.000310713	0.000207031
566	0.0473225	0.0443037	0.0559798	0.0542614	0.0610814	0.0657046	0.06886	0.060178	0.092278		868.93	0.000667692	0.000432698	0.000377296	0.000327123	0.000359692	0.000260107	0.000274854	0.000279015	0.000258518
565.5	0.0465477	0.043664	0.0551929	0.053412	0.0598659	0.0643986	0.0674249	0.0589448	0.0901098		869.46	0.000579851	0.000528447	0.00040094	0.000300693	0.000384791	0.000318349	0.000276858	0.00030496	0.000298997
565	0.045688	0.0430205	0.054426	0.052566	0.0587572	0.0631455	0.0660759	0.057747	0.0879817		869.86	0.000478329	0.000548372	0.000415729	0.00028177	0.000386718	0.00034317	0.000240151	0.000257395	0.000304953
564.5	0.0451119	0.0424012	0.0536977	0.0517968	0.0576398	0.0619255	0.0647768	0.0566624	0.0859631		870.39	0.000484245	0.000586155	0.000373084	0.000278926	0.000312252	0.000456528	0.000181416	0.000292358	0.000288223
564	0.0443635	0.0417803	0.052944	0.0509807	0.0565609	0.0607186	0.063496	0.0555681	0.0839745		870.92	0.000538481	0.000510967	0.000347118	0.000265351	0.000276558	0.000441845	0.000159126	0.000300749	0.000294526
563.5	0.0436818	0.0411867	0.0522471	0.0502223	0.0555522	0.0596032	0.0622738	0.0545248	0.0821087		871.44	0.000628504	0.000502503	0.000332684	0.000293497	0.000253525	0.000484573	0.000223634	0.000346031	0.000279865
563	0.0430798	0.0405917	0.0515388	0.049483	0.054568	0.0585047	0.0611126	0.0535397	0.0801958		871.97	0.000703187	0.00050281	0.000349042	0.000275156	0.000282305	0.000416648	0.000265897	0.000369796	0.000254657
562.5	0.0424292	0.0399504	0.0508532	0.0487544	0.0536212	0.0574186	0.059966	0.0525389	0.0784092		872.36	0.00068007	0.000490382	0.00033027	0.000291051	0.000293826	0.000421057	0.000309933	0.000313996	0.000203221
562	0.0417794	0.0393213	0.0501307	0.0480393	0.0526856	0.0564127	0.0588614	0.0516555	0.0766456		872.89	0.000645291	0.000552719	0.000291809	0.00029339	0.000359947	0.000355478	0.000334341	0.000316629	0.000201246
561.5	0.0412801	0.0386975	0.0495422	0.0474043	0.0518264	0.0553598	0.0578609	0.0507944	0.0750405		873.42	0.000460678	0.000447958	0.000302583	0.000314594	0.000367433	0.000371186	0.000320633	0.000262976	0.000235482
561	0.0405834	0.0380475	0.0488739	0.0467225	0.050987	0.0543884	0.0568215	0.0499094	0.0734212		873.94	0.000415589	0.000506789	0.000339592	0.000330881	0.000359163	0.000325683	0.00039153	0.000280999	0.000273593
560.5	0.0400449	0.037489	0.048206	0.0460802	0.0501701	0.0535136	0.0558564	0.0490775	0.07184		874.47	0.000359003	0.000486986	0.000326712	0.000336889	0.000328902	0.000363418	0.00038394	0.000237082	0.000267846
560	0.0393378	0.0368435	0.0474922	0.0453977	0.0493584	0.0525898	0.0548582	0.048238	0.0702931		874.86	0.000502471	0.000625394	0.000354155	0.000308063	0.000332839	0.000274449	0.000401609	0.000256976	0.000256714
559.5	0.0387494	0.0362526	0.0468615	0.04476	0.0485546	0.0517143	0.0539368	0.0474597	0.0687936		875.39	0.000556236	0.000482861	0.000344084	0.000292504	0.000351721	0.000284505	0.000311048	0.00027765	0.000243709
559	0.0383007	0.0355759	0.0462975	0.0441903	0.0478619	0.0508472	0.0530986	0.0467841	0.0675224		875.92	0.00057493	0.00054359	0.000374499	0.00024674	0.000384242	0.000239272	0.000288525	0.000270348	0.000284482
558.5	0.0378291	0.0350156	0.0456969	0.0436247	0.0471366	0.0500154	0.0523091	0.0460671	0.0661865		876.44	0.000399216	0.000449957	0.000343146	0.000257668	0.000359384	0.000274549	0.000288977	0.000269335	0.000254086
558	0.0373459	0.0343933	0.0450459	0.0430407	0.046329	0.0492339	0.0514824	0.0452556	0.0648965		876.97	0.000404043	0.000610268	0.000341011	0.000275564	0.000364855	0.000302441	0.000305583	0.000233954	0.000281164
557.5	0.0367017	0.0337374	0.0442737	0.0424027	0.0456053	0.0484017	0.050644	0.0445002	0.0636194		877.36	0.000396053	0.000616395	0.000300322	0.000323451	0.000353328	0.000299923	0.000293415	0.000260958	0.00024752
557	0.0360244	0.0330835	0.0435842	0.0416639	0.0449266	0.0476469	0.0496871	0.0437966	0.0623165		877.89	0.000618826	0.000734998	0.000328462	0.000373038	0.000324947	0.00025995	0.000289626	0.000245186	0.000249962
556.5	0.0350257	0.0325196	0.0429322	0.0410412	0.0442442	0.0469491	0.048863	0.0431619	0.0611427		878.42	0.000627587	0.000646619	0.00033525	0.000372444	0.000325256	0.000254415	0.000268255	0.0002515	0.000251887
556	0.0343442	0.0319169	0.0422737	0.0404664	0.0435714	0.0462549	0.0481301	0.0425033	0.0599696		878.94	0.000594589	0.000436972	0.000342705	0.000348515	0.000320764	0.000296971	0.000304337	0.000266266	0.000238903
555.5	0.0337044	0.0312376	0.0416108	0.0398454	0.0429424	0.0454837	0.047379	0.0418823	0.0585521		879.47	0.000499387	0.000331724	0.00029462	0.000335957	0.000316531	0.000342214	0.00028991	0.000277704	0.000233162
555	0.0330751	0.0307764	0.0409399	0.0392549	0.0422907	0.044808	0.0466379	0.0412581	0.0573902		879.86	0.000500128	0.000389916	0.000270376	0.0003779	0.000307533	0.000319602	0.000305695	0.000283463	0.000240383
554.5	0.0324486	0.0300998	0.0402852	0.0386533	0.0416267	0.0441595	0.0459334	0.040664	0.0562652		880.39	0.0006269	0.000617389	0.000285219	0.000373197	0.000252391	0.000264273	0.000292752	0.000258264	0.000202545
554	0.0318795	0.0293912	0.0396275	0.0380718	0.0410074	0.0434454	0.0452521	0.040061	0.0553056		880.92	0.000667418	0.000621476	0.000328469	0.000346266	0.000288092	0.000228971	0.000319935	0.000262225	0.00021541
553.5	0.031376	0.0288394	0.0390016	0.0375069	0.0404579	0.0428255	0.0446037	0.0395193	0.0543408		881.44	0.000535638	0.000592205	0.000322374	0.000260813	0.000280152	0.000252182	0.000347852	0.000241528	0.000209421
553	0.0307297	0.028237	0.0382998	0.0368915	0.039832	0.0421854	0.0439165	0.0389404	0.0533408		881.97	0.000548306	0.000594075	0.000313214	0.000233444	0.000337343	0.000337794	0.000372392	0.000211408	0.000275407
552.5	0.0301629	0.0276289	0.0376639	0.0363551	0.0392517	0.0415679	0.0432996	0.0383956	0.0525243		882.36	0.000525049	0.00057671	0.000236476	0.000206307	0.000313027	0.000413535	0.000318857	0.000192716	0.000311947
552	0.0293947	0.0270472	0.0369287	0.0356974	0.0386327	0.0409195	0.0426013	0.037767	0.0514963		882.89	0.00059311	0.000512667	0.000250123	0.000219013	0.000331075	0.000398347	0.00025641	0.000211056	0.000275648
551.5	0.0288156	0.0264638	0.0362575	0.0350979	0.0380381	0.0403101	0.041937	0.037171	0.0505471		883.42	0.000553147	0.000356913	0.000282503	0.000286997	0.00034636	0.000365723	0.00020992	0.000234784	0.000237259
551	0.0281063	0.0258512	0.0355514	0.0344783	0.0374085	0.0396908	0.0412704	0.0365908	0.0496427		883.94	0.000599004	0.000293889	0.000364019	0.00031682	0.000402984	0.000363522	0.000229009	0.00022471	0.000163051
550.5	0.0275584	0.0253373	0.0349493	0.0339002	0.0368531	0.0391353	0.0406678	0.0360469	0.0488505		884.47	0.000680287	0.000333424	0.000392467	0.000330006	0.000409419	0.000391779	0.00021491	0.000223573	0.000168894
550	0.0269125	0.0246837	0.0342679	0.0333075	0.0362579	0.0384031	0.0400522	0.0354902	0.0480743		884.86	0.000762698	0.00047905	0.000361757	0.000280866	0.000337182	0.000416956	0.00026146	0.000269161	0.000219972
549.5	0.0264058	0.024183	0.0335945	0.0327033	0.0356786	0.0378579	0.0394465	0.0349137	0.0472278		885.39	0.000690088	0.000584611	0.000358469	0.000298313	0.000295585	0.000376417	0.000316191	0.000326037	0.000241723
549	0.0256902	0.0236189	0.0329088	0.0320989	0.035075	0.0372491	0.0388061	0.0343499	0.0464358		885.92	0.000723569	0.000528633	0.000346914	0.000299799	0.000249874	0.000378554	0.000358822	0.000307334	0.000265222
548.5	0.0251909	0.0230549	0.0322868	0.0315098	0.0344886	0.0366105	0.0382108	0.0337935	0.0457428		886.44	0.000676902	0.000456639	0.00037873	0.000296581	0.000302899	0.000336357	0.000295504	0.000287217	0.000236032
548	0.0244688	0.0225265	0.0315647	0.0308779	0.0338623	0.0360286	0.0375542	0.0331923	0.0448604		886.97	0.00063666	0.000470628	0.000343083	0.000260157	0.000305925	0.000310944	0.000268621	0.000254048	0.000237514
547.5	0.024177	0.0219908	0.031066	0.0303784	0.0333323	0.0353975	0.0370415	0.0327475	0.0443529		887.36	0.000599325	0.000594816	0.000339305	0.00025137	0.000292448	0.000317107	0.000262904	0.000265604	0.0002441
547	0.0237925	0.0214976	0.0304947	0.0298471	0.0327147	0.0348207	0.0364898	0.0321577	0.0437614		887.89	0.000532666	0.000530441	0.000318294	0.000253492	0.000307251	0.00030485	0.000311002	0.000253291	0.000248534
546.5	0.0232849	0.0209996	0.029664	0.0292056	0.0320732	0.0342412	0.0358595	0.0315441	0.0430238		888.42	0.000568257	0.000517068	0.000305231	0.000244351	0.000301936	0.000292486	0.000305937	0.000259828	0.000288789
546	0.0226593	0.0204735	0.0290253	0.0285089	0.031496	0.0336166	0.0351647	0.0310044	0.0423065		888.94	0.000555509	0.000454305	0.000300833	0.000240421	0.000345532	0.000274965	0.000281792	0.000269768	0.000293321
545.5	0.0217794	0.0200248	0.0284111	0.0279413	0.0309309	0.0329959	0.0345457	0.0304642	0.0414716		889.47	0.000518494	0.000534523	0.000263773	0.00023552	0.000319172	0.000286991	0.000301273	0.000234683	0.000299726
545	0.0210569	0.0195612	0.027755	0.0273124	0.0302982	0.0324298	0.0338906	0.0298817	0.0407043		889.86	0.000650771	0.000463636	0.000313692	0.000286171	0.000309032	0.000342443	0.00028823	0.000245573	0.000269544
544.5	0.0205621	0.0191088	0.0271844	0.0267444	0.0297407	0.0318419	0.0332922	0.0293355	0.0401392		890.38	0.000636602	0.000369416	0.000313961	0.000340729	0.000321655	0.000291288	0.000301201	0.000242686	0.000271115
544	0.0199897	0.0186467	0.0265652	0.0261761	0.0291425	0.0312193	0.0326938	0.0287577	0.0394128		890.9	0.000742118	0.000294921	0.000343712	0.000348891	0.000305046	0.000357629	0.000250454	0.000273023	0.000291204
543.5	0.0193873	0.0182155	0.0259419	0.0255628	0.0284982	0.0306278	0.0320467	0.0281617	0.0386908		891.42	0.00066506	0.000335113	0.000293391	0.00030111	0.000345184	0.000332276	0.000201716	0.000270532	0.000276407
543	0.019276	0.0177976	0.0255318	0.0251135	0.028009	0.0300561	0.031572	0.0277089	0.0382938		891.94	0.000674021	0.000444761	0.000320391	0.000269964	0.000332168	0.000352449	0.000225556	0.00026192	0.000263529
542.5	0.0190261	0.0173846	0.0248853	0.0245303	0.0274087	0.0294721	0.031049	0.027108	0.0378048		892.46	0.000563943	0.000541427	0.000295724	0.00024266	0.000382018	0.000261811	0.000224587	0.000275677	0.000219696
542	0.0180047	0.0169826	0.0242526	0.0238666	0.0267528	0.0288328	0.0302629	0.026462	0.0370642		892.85	0.000540755	0.000597045	0.000308336	0.000237941	0.000367801	0.000196493	0.000238712	0.000237038	0.000199909
541.5	0.0175848	0.0166019	0.0237419	0.0233698	0.0262267	0.0282964	0.0296741	0.0259306	0.0362484		893.37	0.000627425	0.000638367	0.000262486	0.000281715	0.000382052	0.000203876	0.000220781	0.000253769	0.00016353
541	0.0171717	0.0162638	0.0232729	0.0228525	0.0256617	0.0277325	0.0291367	0.0254189	0.0356751		893.89	0.000715103	0.000440576	0.000274119	0.000333286	0.000342571	0.000321565	0.000198338	0.000201756	0.000173597
540.5	0.0166092	0.0158751	0.0226782	0.0223004	0.0250727	0.0271371	0.0285151	0.0248272	0.0349076		894.41	0.000701836	0.000440612	0.000308289	0.000320285	0.000333206	0.0003746	0.000233209	0.000228968	0.000217116
540	0.016278	0.0155061	0.0222224	0.0218133	0.0245336	0.0265842	0.0279436	0.0242919	0.0343838		894.93	0.000711855	0.000387238	0.000304535	0.000207782	0.000308255	0.000423163	0.000266233	0.000220891	0.000236219
539.5	0.0157868	0.0152052	0.0217189	0.0212851	0.0239561	0.0260504	0.0273644	0.023727	0.0336772		895.45	0.000666107	0.000496991	0.000322648	0.000154666	0.00030376	0.000356423	0.000327583	0.00024418	0.000207158
539	0.0153295	0.0148317	0.0212083	0.0207699	0.023396	0.0254561	0.0267604	0.0231907	0.0330931		895.97	0.0007699	0.00050151	0.000275861	0.000201043	0.000337615	0.000344497	0.000306963	0.0002356	0.000233
538.5	0.0149945	0.0144937	0.0207675	0.0202862	0.0228783	0.0248728	0.0261992	0.0226977	0.0325157		896.36	0.000636425	0.000509365	0.000292122	0.000254069	0.000363337	0.000288536	0.000359813	0.000258706	0.000235528
538	0.0146377	0.0141641	0.0203286	0.0198481	0.0223794	0.0243371	0.0256787	0.0222161	0.0319782		896.88	0.000586894	0.000567434	0.000272161	0.000258619	0.000361133	0.000234252	0.000308943	0.000273873	0.000272956
537.5	0.0147349	0.0138484	0.0200277	0.0195034	0.0219415	0.0237694	0.0252388	0.0218395	0.0315641		897.4	0.000451925	0.000479778	0.000288718	0.000247384	0.000347905	0.00030518	0.000386683	0.000291919	0.000223727
537	0.0143609	0.0135514	0.0195604	0.0190506	0.0213611	0.0232446	0.0247238	0.0212453	0.0310377		897.92	0.000365816	0.000462707	0.00031105	0.00025841	0.000278967	0.000305096	0.000310075	0.00026561	0.000244244
536.5	0.014065	0.0132881	0.019067	0.0185518	0.0208616	0.0227517	0.024205	0.020729	0.0304973		898.44	0.000282962	0.000455141	0.000340639	0.000279408	0.000300462	0.000327254	0.000360617	0.00026359	0.000216923
536	0.0136826	0.0130699	0.018604	0.0180739	0.0203739	0.0223026	0.023555	0.0202766	0.0298977		898.96	0.000259655	0.000403679	0.000353583	0.000272669	0.000268598	0.00027052	0.000327282	0.00025728	0.00022081
535.5	0.0129242	0.0126944	0.0181624	0.0175916	0.0198546	0.0217205	0.0229502	0.0197562	0.0292111		899.35	0.00040081	0.000252499	0.000294449	0.000271129	0.000315356	0.000222255	0.000329155	0.00028709	0.000205598
535	0.0125631	0.0125117	0.0178084	0.0172263	0.019399	0.021293	0.0224781	0.0193264	0.0284845		899.87	0.000568889	0.000230601	0.00027881	0.000299235	0.000317273	0.000243185	0.000324804	0.000318047	0.000231592
534.5	0.0123116	0.0122816	0.0174615	0.0168285	0.0189551	0.0208478	0.0219939	0.0188678	0.0278693		900.38	0.000668944	0.000251698	0.00024616	0.000324984	0.000338709	0.000239576	0.000316859	0.000338394	0.000238868
534	0.0120583	0.0120252	0.0170677	0.0164613	0.0185018	0.02035	0.0214706	0.0184111	0.0272784
533.5	0.0117165	0.0117343	0.0166984	0.0160718	0.0180582	0.0198345	0.0209914	0.0179795	0.0267772
533	0.0114611	0.0115302	0.0163284	0.0156965	0.0176068	0.0193659	0.0204908	0.0175096	0.0261636
532.5	0.0112252	0.0113323	0.0159937	0.0153567	0.0171838	0.0189587	0.0200194	0.0170979	0.0256451
532	0.0107697	0.0111344	0.0155901	0.0149733	0.0167445	0.0185447	0.0195128	0.0166324	0.0250546
531.5	0.0106573	0.0109109	0.0153363	0.0147006	0.0163923	0.0181078	0.0191346	0.0163078	0.0245979
531	0.0103294	0.0107067	0.0149997	0.0143454	0.0159677	0.0176447	0.0186692	0.0158914	0.0240476
530.5	0.0102626	0.0104607	0.0147308	0.0140462	0.0156206	0.0172235	0.0182734	0.0155482	0.0235441
530	0.010489	0.0102912	0.0146393	0.0139029	0.0154093	0.0168543	0.018017	0.0153502	0.0233332
529.5	0.0102573	0.0100642	0.014345	0.0135894	0.0150034	0.0164209	0.0176093	0.0149862	0.0228118
529	0.010126	0.00990991	0.0139189	0.0133258	0.0145695	0.0160856	0.0172434	0.0145437	0.0224005
528.5	0.00978534	0.00974594	0.0135494	0.0128837	0.0141898	0.0157085	0.0168005	0.0141709	0.0218797
528	0.00961897	0.00956393	0.0132867	0.0125798	0.0138354	0.0153465	0.0162733	0.013827	0.0214069
527.5	0.00901109	0.00938958	0.0130289	0.0123158	0.0135023	0.0149587	0.0158889	0.013535	0.0209133
527	0.00878643	0.00920396	0.0128145	0.0120752	0.0132331	0.014609	0.0155262	0.0132461	0.0203843
526.5	0.00840062	0.00906704	0.0124674	0.0117557	0.0128603	0.0142916	0.0151388	0.012895	0.0196345
526	0.00837422	0.00894059	0.0123001	0.0115351	0.0125917	0.013932	0.0147943	0.0126004	0.0191829
525.5	0.00814771	0.00876314	0.01201	0.0112645	0.0122897	0.0136297	0.0144415	0.0123199	0.0187156
525	0.00805674	0.00859907	0.0118247	0.0110579	0.0120212	0.0133202	0.0141357	0.0120529	0.0183416
524.5	0.00783113	0.00843958	0.0115591	0.0108045	0.0117096	0.012998	0.0137719	0.0117273	0.0178611
524	0.00760328	0.00828696	0.0113471	0.0105743	0.0114616	0.0127032	0.0134763	0.011481	0.0174198
523.5	0.00749821	0.00814068	0.0111086	0.0103563	0.0112035	0.0124098	0.0131402	0.0112157	0.0170168
523	0.00743626	0.00805509	0.0109548	0.0101568	0.0109601	0.0121639	0.0128762	0.010982	0.0166724
522.5	0.00711109	0.00786544	0.0106784	0.00989803	0.0106598	0.0118288	0.0125585	0.0107093	0.016177
522	0.00712663	0.00772954	0.0105187	0.00973422	0.0104501	0.0115506	0.0122885	0.0105016	0.015865
521.5	0.00690336	0.00759634	0.0103097	0.00951893	0.0102103	0.0112986	0.0119996	0.0102721	0.015482
521	0.00677748	0.00744127	0.010078	0.00930851	0.00998296	0.0110192	0.0117224	0.0100097	0.015064
520.5	0.00659315	0.00731115	0.00991354	0.00911009	0.00973227	0.010761	0.0114511	0.00980413	0.0146959
520	0.00663174	0.00724963	0.00978639	0.00898592	0.00957668	0.0105727	0.0112512	0.00967977	0.0144246
519.5	0.00631917	0.0070599	0.00949222	0.00873631	0.00929358	0.0102716	0.0109081	0.00941933	0.014003
519	0.00663159	0.00696873	0.00954184	0.00870263	0.00918171	0.010057	0.0108309	0.00938631	0.0139358
518.5	0.00669984	0.006819	0.00942655	0.00860276	0.00904241	0.00979768	0.0106683	0.00922221	0.0137197
518	0.0064329	0.00681596	0.00910911	0.00838833	0.00869047	0.00968758	0.0103705	0.00886275	0.0133326
517.5	0.00621205	0.0066478	0.00882607	0.00820301	0.00850779	0.00941338	0.0101286	0.00863887	0.0130218
517	0.00626067	0.00653649	0.00870328	0.00796862	0.00833376	0.00920547	0.00991277	0.00846629	0.0127572
516.5	0.00607883	0.00651088	0.00849167	0.0077706	0.00814478	0.00907315	0.00958692	0.00828412	0.0124753
516	0.00594928	0.0063431	0.00833309	0.00762788	0.00796675	0.00882745	0.00935006	0.00811653	0.0121914
515.5	0.00550042	0.00625696	0.0082095	0.00746733	0.00777127	0.00865209	0.00915727	0.0079578	0.0119365
515	0.00539591	0.00614307	0.00807599	0.00736441	0.00763913	0.00843822	0.0089836	0.00780244	0.0116622
514.5	0.00510264	0.00610855	0.00785111	0.00718901	0.00744442	0.00831737	0.00873399	0.00762336	0.0111333
514	0.00505839	0.00594152	0.00771678	0.00703636	0.00729954	0.00806299	0.00858099	0.00745874	0.0108771
513.5	0.00491353	0.0058625	0.00755089	0.00689438	0.00711834	0.00793828	0.00836169	0.00733764	0.0105651
513	0.00494615	0.00576843	0.00746075	0.00680757	0.00700278	0.0077335	0.00822495	0.00724742	0.0104322
512.5	0.00483811	0.00570479	0.00732268	0.00668684	0.00686132	0.00760708	0.00806709	0.00710683	0.0102142
512	0.00471455	0.00563684	0.00712841	0.00653153	0.00667461	0.00742208	0.00785784	0.00695133	0.00988794
511.5	0.00453648	0.0055508	0.00699164	0.00638777	0.00652458	0.00730191	0.00769661	0.00680251	0.00965507
511	0.00464165	0.00545452	0.00692145	0.0062991	0.00643123	0.00712743	0.00757685	0.00671624	0.00953029
510.5	0.00448335	0.0053809	0.00676613	0.00616546	0.00627811	0.006974	0.0073739	0.0065734	0.00926688
510	0.00431732	0.00535594	0.00661485	0.00600741	0.00610497	0.00684822	0.00718915	0.00640592	0.0090184
509.5	0.00417802	0.00523753	0.0064546	0.00585551	0.00597723	0.00668686	0.00703217	0.00626227	0.00877449
509	0.00422772	0.00519378	0.00639636	0.00577682	0.00587807	0.00660021	0.00694355	0.00618847	0.00868994
508.5	0.00413594	0.00505604	0.0062709	0.00566566	0.00576028	0.00637197	0.00677243	0.00603671	0.00844771
508	0.0040161	0.00502063	0.00614761	0.00554582	0.00561811	0.0062831	0.00664391	0.00590363	0.00828212
507.5	0.00387086	0.00493359	0.00598803	0.00544814	0.00549404	0.00613717	0.00648601	0.00580351	0.00803502
507	0.00389756	0.00487764	0.00591906	0.00532453	0.00538784	0.00599939	0.00635943	0.00570206	0.00796364
506.5	0.00374168	0.00477286	0.00575942	0.00519301	0.00523943	0.00583933	0.00622839	0.00556425	0.00768315
506	0.00361849	0.00468979	0.00562581	0.00507861	0.00510698	0.00571896	0.00607059	0.00546282	0.00750582
505.5	0.00369766	0.00464025	0.00557043	0.00500655	0.00502957	0.00561627	0.00595291	0.00540002	0.00738831
505	0.00400973	0.00458006	0.00563777	0.00500009	0.00503815	0.0054864	0.00598109	0.00541461	0.00750354
504.5	0.00405541	0.00457554	0.00557633	0.004961	0.00491267	0.00540764	0.00590002	0.00535982	0.00738053
504	0.00400416	0.0045006	0.00546184	0.00487657	0.00482219	0.00527246	0.00577596	0.00527306	0.00725489
503.5	0.00382724	0.00440438	0.00533437	0.00472235	0.00467523	0.00513171	0.00565287	0.00516334	0.00706508
503	0.00379788	0.00437545	0.00524352	0.0046446	0.00448669	0.00505812	0.00550778	0.00494933	0.00692849
502.5	0.00367827	0.00430888	0.00499696	0.00457065	0.00433687	0.00492135	0.0053895	0.0047673	0.00678533
502	0.00364524	0.00423088	0.00482197	0.00446934	0.00425342	0.00479402	0.00527862	0.0046563	0.0066543
501.5	0.00374435	0.00414979	0.00475815	0.00443025	0.00416996	0.00467446	0.00520582	0.00459335	0.00659159
501	0.00349382	0.00415019	0.00458022	0.00414139	0.0040273	0.00461317	0.0050317	0.00444435	0.00639059
500.5	0.00345586	0.00407486	0.00452474	0.00403294	0.00396539	0.00450181	0.00478142	0.00436697	0.00627681
500	0.00330781	0.00400132	0.00440727	0.00394128	0.00383128	0.00439881	0.00460933	0.00426043	0.00611403
499.5	0.00323691	0.00394805	0.00434001	0.00386014	0.00373556	0.00426582	0.00452932	0.00417192	0.00598472
499	0.00326855	0.00391986	0.00427465	0.00379863	0.0036696	0.00420267	0.00443265	0.0041221	0.00589092
498.5	0.0027481	0.00382773	0.0041798	0.00371322	0.00358351	0.00407091	0.00433061	0.00404928	0.00572895
498	0.00262209	0.0037892	0.00408569	0.00362484	0.00347515	0.0039756	0.00421548	0.00394127	0.00564868
497.5	0.00257506	0.00375632	0.00403777	0.00355496	0.00339355	0.00389455	0.00412458	0.00387711	0.00555541
497	0.00252993	0.00370166	0.00393036	0.00347433	0.00332558	0.00381964	0.00405437	0.00383375	0.00538966
496.5	0.00245473	0.00366126	0.00384469	0.00341087	0.00322363	0.00371292	0.00394146	0.00375512	0.00528231
496	0.00243856	0.00360007	0.00378545	0.00332921	0.00316305	0.00363514	0.00384957	0.00365422	0.00487647
495.5	0.00244953	0.003524	0.0036973	0.00328347	0.00309698	0.00351212	0.003779	0.0035925	0.00479078
495	0.0023444	0.00356371	0.00361014	0.00318328	0.00297835	0.00350491	0.00367163	0.00347912	0.00458785
494.5	0.00228569	0.00345699	0.00357389	0.00311163	0.0029162	0.00338263	0.00357882	0.00340656	0.00447235
494	0.00216107	0.00342028	0.00341679	0.00301272	0.00278386	0.00331152	0.00344598	0.00329529	0.00432691
493.5	0.00223864	0.00335508	0.0034537	0.00299111	0.00276913	0.00320585	0.00342781	0.00327033	0.00431423
493	0.00215057	0.00344209	0.00335536	0.00289505	0.00267592	0.00330011	0.00331076	0.0031885	0.00416612
492.5	0.00204702	0.00348187	0.00325887	0.00284167	0.00260286	0.00312104	0.00323481	0.00312463	0.00406291
492	0.00204031	0.00323714	0.00319487	0.00279826	0.00255624	0.00299361	0.0031547	0.00308928	0.00398577
491.5	0.00193755	0.00318916	0.00306831	0.00267587	0.00244441	0.00290075	0.00303157	0.00299079	0.00379487
491	0.0020686	0.00314113	0.00310876	0.0026737	0.00244403	0.00282915	0.00302367	0.00300877	0.00380994
490.5	0.00190001	0.00310055	0.00300529	0.00258051	0.00233584	0.00277391	0.00292911	0.00290521	0.00365035
490	0.00193572	0.0030614	0.00295838	0.0025369	0.00230988	0.00270427	0.00285707	0.00286646	0.00363702
489.5	0.00190291	0.00299775	0.0029155	0.00251139	0.0022152	0.00261776	0.0028047	0.00281334	0.00357904
489	0.00187896	0.00295193	0.00285989	0.00245057	0.00216537	0.00256137	0.00274938	0.0027739	0.00345636
488.5	0.00189219	0.00295659	0.00281231	0.00243029	0.00212948	0.00250807	0.00270118	0.00272852	0.00342956
488	0.00169187	0.00292361	0.00270546	0.00230904	0.00203088	0.00244849	0.00257562	0.00261011	0.00329673
487.5	0.00183775	0.00286443	0.00269897	0.00232355	0.00202134	0.00237655	0.00255095	0.00260923	0.00328652
487	0.00166964	0.00282525	0.00259579	0.00224174	0.00191136	0.00229507	0.0024441	0.00249008	0.00312082
486.5	0.00170242	0.00282092	0.00260001	0.00223298	0.00190943	0.00228158	0.00241176	0.00248302	0.0031208
486	0.00169109	0.00276488	0.00254286	0.00219503	0.00185033	0.00220199	0.00234072	0.00244771	0.0030509
485.5	0.00163173	0.00275954	0.00250692	0.00213674	0.00178835	0.00215667	0.00225942	0.00238136	0.00298578
485	0.0015934	0.00273297	0.00246507	0.00207595	0.0017409	0.00210599	0.00221524	0.00234875	0.00287244
484.5	0.00166155	0.00274197	0.00244436	0.00206549	0.00171758	0.00207592	0.00219063	0.00233635	0.00284998
484	0.00159734	0.00264656	0.00236626	0.00203481	0.0016409	0.00200477	0.00209323	0.00228816	0.00271284
483.5	0.00151411	0.00266047	0.00233791	0.00196935	0.00159073	0.00196939	0.00203963	0.00224824	0.0026559
483	0.00150436	0.00265463	0.00231763	0.00193506	0.00156975	0.00193466	0.00200769	0.00222568	0.00262474
482.5	0.00141502	0.00258219	0.00226309	0.0018789	0.00151338	0.00181329	0.00195778	0.00217757	0.00253592
482	0.00140664	0.00255037	0.00218862	0.00182992	0.00146906	0.0017856	0.00190405	0.00208853	0.00242104
481.5	0.00149866	0.00254972	0.00220319	0.00182986	0.00145927	0.00173154	0.00189241	0.0020902	0.00239558
481	0.00135166	0.00253827	0.00212777	0.00178297	0.00139572	0.00172846	0.00181032	0.00204143	0.00230685
480.5	0.00137761	0.00251025	0.0020842	0.00172313	0.00134499	0.00167867	0.00174037	0.00198551	0.00224336
480	0.00141676	0.00251061	0.00209135	0.00171093	0.00134262	0.00163244	0.00172299	0.00196628	0.00223507
479.5	0.00141906	0.00245458	0.00201635	0.0016831	0.00128195	0.00154952	0.00167563	0.0019351	0.00213197
479	0.00121155	0.0024298	0.00194181	0.00158732	0.00119389	0.00151564	0.00158875	0.00185433	0.0020155
478.5	0.0013242	0.00245835	0.00194845	0.00159336	0.00118991	0.00152589	0.00158293	0.00186365	0.00200861
478	0.00131109	0.00242572	0.00194035	0.00153551	0.00117368	0.00146398	0.00153541	0.00184554	0.00197664
477.5	0.00120845	0.00242736	0.00185991	0.00153112	0.00109545	0.00144439	0.00148216	0.0017942	0.00187562
477	0.00123156	0.00239604	0.00182674	0.00148428	0.00108574	0.00138329	0.00144621	0.00178362	0.00182033
476.5	0.0013105	0.00238177	0.00185883	0.00149867	0.00108378	0.00136853	0.00144616	0.00178399	0.00184754
476	0.0013026	0.00234261	0.00185201	0.00149771	0.00105097	0.00130212	0.00142936	0.00177018	0.00182301
475.5	0.00125532	0.00229777	0.00178787	0.00143419	0.00102122	0.00125798	0.00136735	0.00171573	0.00173449
475	0.00127041	0.00232004	0.00174207	0.00142259	0.000989356	0.00125795	0.00133768	0.00169008	0.00173863
474.5	0.00115675	0.00232604	0.00167894	0.0013853	0.000924254	0.0012246	0.00127393	0.00162452	0.00164094
474	0.00119624	0.00234005	0.00168975	0.00137461	0.000916187	0.00121561	0.00125424	0.00159016	0.0016223
473.5	0.00120707	0.00228906	0.00170606	0.00137347	0.00090969	0.00117776	0.00125308	0.0016246	0.00163039
473	0.0011783	0.0022458	0.00164825	0.00133183	0.000861313	0.00111094	0.00117998	0.00156705	0.00155269
472.5	0.00116664	0.00229162	0.0016472	0.00132106	0.000832182	0.00113886	0.00116128	0.00155527	0.00157239
472	0.00120289	0.00225124	0.00162245	0.0012868	0.00080255	0.00110322	0.00113067	0.00152844	0.00151718
471.5	0.00108968	0.00221987	0.00156963	0.00127488	0.000792629	0.00107517	0.00110297	0.00151241	0.00146393
471	0.00111292	0.00217912	0.00156805	0.00125398	0.000777227	0.00100464	0.00108305	0.00151257	0.00143324
470.5	0.00101516	0.00217651	0.0015207	0.00122834	0.000742287	0.00100848	0.00103439	0.0014615	0.0013425
470	0.00111104	0.00218802	0.00150358	0.00119242	0.000731663	0.00095685	0.00101692	0.00143245	0.00133002
469.5	0.0010706	0.00217717	0.00148098	0.00117706	0.000685539	0.000968773	0.000980402	0.00144893	0.00128939
469	0.00106384	0.00215701	0.00146131	0.00114299	0.000645258	0.000932031	0.000966828	0.00142513	0.00122615
468.5	0.00108139	0.00211329	0.00146678	0.00112716	0.000662796	0.000913034	0.000958659	0.00139166	0.00120176
468	0.00100758	0.00208567	0.00144294	0.00108642	0.000620037	0.000850867	0.000904656	0.00135689	0.00115006
467.5	0.00108175	0.00209646	0.00143473	0.00108993	0.000620427	0.000894674	0.000900305	0.00135339	0.00114008
467	0.00114522	0.00207043	0.00141907	0.00109768	0.000631471	0.000837265	0.000896974	0.0013534	0.00112865
466.5	0.00102047	0.00205552	0.00137677	0.00102556	0.000577315	0.000825764	0.000828427	0.00130461	0.00104784
466	0.00108256	0.00202132	0.00135677	0.00102379	0.000564821	0.000792948	0.000830019	0.00130191	0.00105669
465.5	0.00120477	0.00204212	0.00140815	0.00102448	0.000566818	0.00080277	0.000851407	0.00131506	0.00110273
465	0.00103811	0.00198307	0.00132854	0.00101052	0.00055455	0.000773385	0.000834635	0.00131546	0.00104704
464.5	0.00108589	0.0020159	0.0013191	0.00100416	0.000550934	0.000776777	0.00080719	0.0013146	0.00105782
464	0.000981474	0.00201845	0.00127134	0.000935685	0.000504088	0.000762847	0.000756042	0.00125735	0.000983281
463.5	0.000899174	0.00196315	0.0012405	0.00092589	0.000475586	0.000714315	0.000698718	0.00123092	0.000934568
463	0.000990968	0.00197258	0.0012229	0.00092159	0.00044386	0.000719484	0.000698439	0.00123516	0.000940235
462.5	0.00102644	0.00198368	0.0012457	0.000909564	0.000444709	0.000757594	0.000695425	0.00120631	0.00093956
462	0.00106311	0.00193693	0.00121941	0.000920967	0.000444388	0.000696136	0.000663272	0.00118218	0.000959486
461.5	0.0009849	0.00186374	0.00119214	0.000899667	0.000438559	0.000650539	0.000667411	0.00118406	0.000937458
461	0.000928245	0.00183349	0.00112921	0.000894172	0.000389562	0.000627265	0.000630188	0.00113927	0.000854066
460.5	0.00109665	0.00185891	0.00119008	0.000946163	0.000429998	0.000641652	0.000681957	0.00119073	0.000965833
460	0.00118326	0.00183192	0.00119636	0.000912335	0.000414495	0.000637114	0.000649437	0.00119375	0.000969636
459.5	0.00105679	0.00180249	0.00115132	0.000882532	0.000399743	0.000579968	0.000624655	0.00115664	0.000935753
459	0.00107337	0.00180458	0.00113323	0.000856295	0.000358356	0.00058284	0.000589116	0.00112484	0.000859166
458.5	0.00101282	0.00179594	0.0011087	0.000837702	0.000330796	0.000577353	0.000574775	0.00111988	0.000828847
458	0.00117239	0.00179272	0.00108751	0.00086244	0.00038956	0.00059751	0.000592505	0.00116635	0.000881607
457.5	0.00117015	0.00180391	0.00109234	0.000873596	0.000356418	0.000621025	0.000585013	0.00115719	0.000910927
457	0.00114229	0.00176177	0.00108873	0.000834047	0.000336204	0.000549717	0.000565092	0.00113628	0.00083364
456.5	0.00109289	0.00175963	0.00107206	0.000818672	0.000295389	0.000558306	0.000539368	0.00112879	0.000822981
456	0.00109521	0.00174581	0.00106241	0.000794913	0.000306226	0.000524074	0.000537415	0.00110887	0.000809771
455.5	0.00117272	0.00168739	0.00105962	0.000774681	0.000308393	0.000498743	0.000510594	0.00109859	0.000773323
455	0.00114298	0.00174633	0.00102097	0.000758086	0.00027426	0.000537778	0.000487931	0.00106632	0.000781954
454.5	0.00116314	0.00173848	0.00104463	0.000768979	0.000292746	0.000502178	0.00050626	0.00105601	0.000766588
454	0.00118887	0.00169263	0.00104468	0.000761994	0.000282761	0.000478988	0.000494749	0.00107286	0.000743107
453.5	0.0011467	0.00172275	0.000988843	0.000751607	0.000248316	0.000504963	0.000465153	0.0010566	0.000744827
453	0.00124657	0.00172408	0.00105359	0.000758357	0.000258021	0.000478545	0.000475682	0.00107425	0.000768177
452.5	0.00125979	0.00170915	0.000999736	0.000746365	0.000245874	0.000463045	0.000467614	0.00107746	0.0007588
452	0.00144127	0.00169777	0.00105184	0.000780966	0.000290075	0.000465386	0.000506517	0.00111195	0.000827343
451.5	0.00131032	0.00174404	0.00103875	0.000773918	0.000274787	0.00048759	0.000511623	0.00109525	0.000830232
451	0.00136514	0.00173473	0.00101654	0.000756246	0.00024662	0.000479846	0.000460378	0.0010742	0.000879941
450.5	0.00134937	0.00174777	0.000964072	0.000752392	0.000211823	0.000478675	0.000462103	0.00103562	0.000821236
450	0.00136629	0.00173788	0.00100247	0.00074648	0.000217723	0.000445773	0.000457824	0.0010606	0.000810189
449.5	0.00145603	0.0017981	0.00104458	0.00077521	0.000240718	0.000463908	0.000482701	0.00107355	0.000877159
449	0.00164816	0.00180558	0.00102451	0.000805922	0.000255984	0.000448651	0.000466982	0.00107564	0.000900533
448.5	0.00151109	0.00182355	0.00100327	0.000754589	0.000196766	0.000475324	0.000431545	0.00105431	0.000861445
448	0.00162802	0.0018814	0.00104554	0.000781274	0.00025054	0.000363752	0.000461462	0.00108513	0.000874297
447.5	0.00178204	0.00186852	0.00102098	0.000809064	0.000264625	0.000440544	0.000487132	0.00111454	0.000921966
447	0.00210798	0.00190505	0.000960157	0.000741129	0.000194477	0.00046161	0.000439733	0.00105669	0.0011094
446.5	0.00233367	0.00193798	0.00109717	0.000921527	0.000238394	0.000482549	0.000637802	0.00108828	0.00120364
446	0.00213752	0.00205058	0.00112168	0.000840396	0.000288936	0.000516229	0.000551591	0.0011695	0.00103192
445.5	0.00193417	0.00205891	0.00103241	0.00076776	0.000249261	0.000467421	0.000505758	0.00110945	0.000872311
445	0.0021808	0.00208077	0.00113138	0.000825865	0.000284499	0.000451224	0.000517688	0.00118841	0.000968737
444.5	0.00221183	0.00220491	0.00109919	0.000796892	0.000257737	0.000515724	0.000509825	0.00114978	0.000912096
444	0.00237446	0.00228851	0.00110665	0.000796171	0.000285779	0.000532579	0.000505873	0.00112746	0.000926267
443.5	0.00243113	0.00240151	0.00114579	0.000796778	0.000246487	0.000525646	0.000511804	0.00116074	0.000899737
443	0.00256551	0.00250558	0.00115821	0.000812041	0.000286595	0.000571958	0.000560798	0.00116525	0.00096513
442.5	0.0033377	0.00262017	0.00123635	0.000886708	0.000338775	0.000563142	0.000624791	0.00123123	0.00135883
442	0.00358099	0.00277899	0.00142026	0.00101596	0.000338506	0.00058213	0.000750035	0.00129809	0.0013964
441.5	0.0033894	0.00290701	0.00136829	0.000951569	0.000373645	0.000623192	0.000708325	0.00130089	0.00119876
441	0.00355719	0.00312979	0.00139613	0.00097636	0.00038202	0.000672959	0.000706126	0.00136124	0.00119853
440.5	0.00387136	0.00333171	0.00144212	0.00100291	0.000423955	0.000694958	0.000738625	0.00137786	0.00124493
440	0.00403505	0.00360603	0.00149705	0.00100872	0.000410018	0.000751665	0.000720541	0.00138761	0.00124118
439.5	0.00444783	0.00385346	0.00155454	0.00105102	0.00045725	0.000829988	0.000780177	0.00142561	0.00133477
439	0.00489604	0.00413374	0.00172509	0.00116845	0.000520118	0.000835981	0.000855944	0.00152239	0.00172929
438.5	0.00584258	0.00448422	0.00185455	0.00135735	0.000599898	0.000903523	0.00111668	0.00158801	0.00188842
438	0.00594204	0.00488544	0.00198973	0.00130009	0.000632543	0.000967763	0.00100674	0.00163377	0.00168137
437.5	0.0063903	0.00529954	0.00213381	0.00139577	0.000701784	0.00105437	0.001072	0.00171646	0.00173798
437	0.00688758	0.00569094	0.00228721	0.00145227	0.000744101	0.00106765	0.00112876	0.00174136	0.00175551
436.5	0.00746987	0.00621952	0.00247775	0.00155788	0.000810999	0.0011879	0.0012267	0.0018702	0.00185181
436	0.00818979	0.00680815	0.00271108	0.00168236	0.00088182	0.00123632	0.00133159	0.00196961	0.00197115
435.5	0.00877693	0.00738458	0.00286878	0.00174942	0.000931283	0.00135971	0.00137181	0.00200931	0.00223566
435	0.0100684	0.00803868	0.00336157	0.00203327	0.00104135	0.00145367	0.00168442	0.00221555	0.00242539
434.5	0.010665	0.00885881	0.00359164	0.00212423	0.00118361	0.00160053	0.0017036	0.00235048	0.00237122
434	0.0114805	0.00967675	0.00385631	0.00222702	0.00126854	0.00175079	0.00180566	0.0024439	0.00233887
433.5	0.0125017	0.010532	0.00427362	0.00244673	0.00143013	0.00189779	0.00196831	0.00260777	0.00248724
433	0.0137145	0.0115363	0.00473198	0.0027068	0.00162973	0.00207957	0.00218611	0.00281594	0.00270488
432.5	0.0151725	0.0125022	0.00521666	0.00291023	0.00172759	0.00222753	0.00232689	0.00296802	0.00307615
432	0.0159286	0.0136443	0.00569649	0.0031553	0.00190638	0.00241649	0.00251871	0.00316689	0.00298
431.5	0.0174064	0.0148942	0.00641931	0.00355549	0.00218149	0.00268963	0.00283816	0.00346861	0.00329437
431	0.0186203	0.0161414	0.00703875	0.00386803	0.00234991	0.00288122	0.00305442	0.00368487	0.00337621
430.5	0.020222	0.0175766	0.00777825	0.00425032	0.00263531	0.0031982	0.00332159	0.00397634	0.00357524
430	0.0216566	0.0189834	0.00856572	0.00464766	0.00287865	0.00348398	0.00361715	0.00425801	0.00404925
429.5	0.0236222	0.0205048	0.00966448	0.0052883	0.00333805	0.00379376	0.00410178	0.0047523	0.00439087
429	0.0248557	0.0220662	0.0105082	0.00569806	0.00355358	0.00418374	0.00434166	0.00498204	0.00440453
428.5	0.0264803	0.0237501	0.0115558	0.00627276	0.00395196	0.00455583	0.0047557	0.0053876	0.00468481
428	0.028197	0.0254952	0.0127387	0.00692897	0.00434873	0.00499104	0.00519481	0.00581048	0.00501566
427.5	0.0304326	0.0272125	0.0140314	0.00766424	0.00485836	0.00549216	0.0056649	0.00629217	0.00562111
427	0.0317621	0.028937	0.0153384	0.00841595	0.00532236	0.00596797	0.00620911	0.00683175	0.00581567
426.5	0.0333274	0.0307158	0.016837	0.00924911	0.0058785	0.0064982	0.00675156	0.00743206	0.00612185
426	0.0350221	0.0324441	0.018313	0.010146	0.00649094	0.00710275	0.00738265	0.00799798	0.00646569
425.5	0.0366187	0.0342053	0.0199998	0.0111602	0.00714866	0.00781382	0.00805752	0.00869198	0.00694389
425	0.038558	0.0360135	0.0218116	0.0123829	0.00788483	0.00853117	0.00890584	0.00944558	0.00761598
424.5	0.0396542	0.0376637	0.0235462	0.0134483	0.00862675	0.00933184	0.00957851	0.0102181	0.00787212
424	0.0410123	0.0392015	0.0254699	0.0147008	0.0095358	0.0101454	0.0104543	0.0111304	0.00848032
423.5	0.0421314	0.0406674	0.0273522	0.0160577	0.0104612	0.0110757	0.0113343	0.0120303	0.00898876
423	0.0437269	0.0419406	0.0293545	0.0175339	0.0114673	0.0119908	0.0124779	0.0130358	0.00986734
422.5	0.044109	0.04312	0.0312539	0.0190423	0.0124996	0.0130693	0.0133353	0.014053	0.0102257
422	0.044817	0.0442259	0.0332595	0.0207181	0.0137254	0.0142625	0.0144506	0.015207	0.0108929
421.5	0.0453885	0.0450044	0.035276	0.0224902	0.0149911	0.0154544	0.0156628	0.0164711	0.0116433
421	0.0457908	0.0456297	0.0371976	0.0242764	0.0163552	0.016701	0.0169555	0.0177968	0.0124529
420.5	0.0462705	0.0459942	0.0391666	0.0262783	0.0177872	0.018075	0.0184342	0.019246	0.0134539
420	0.0459279	0.0462496	0.0408597	0.0281589	0.0193513	0.0195602	0.0197798	0.0207378	0.0142263
419.5	0.045504	0.0462498	0.0423538	0.030085	0.0209279	0.0210699	0.021234	0.0222448	0.0149896
419	0.0451214	0.0460398	0.0438129	0.0320837	0.0226193	0.0226494	0.0228161	0.0238753	0.0159897
418.5	0.0445169	0.0456776	0.0451123	0.0341483	0.0244104	0.0243834	0.0244823	0.0256195	0.017049
418	0.0440992	0.0450916	0.0461562	0.0362068	0.0262159	0.0260809	0.0262731	0.0273551	0.0182852
417.5	0.0429945	0.0443778	0.0469708	0.0380946	0.0281683	0.0278946	0.0280024	0.0292143	0.019302
417	0.0419895	0.0435861	0.0475811	0.0399464	0.0301121	0.0298279	0.0298159	0.0311214	0.0204454
416.5	0.0410014	0.0425208	0.0479402	0.0417316	0.0321006	0.031555	0.0316391	0.0329977	0.021719
416	0.0398307	0.0414541	0.0479968	0.043333	0.0340439	0.0334509	0.0335164	0.034927	0.0229645
415.5	0.0389939	0.0402038	0.0477698	0.0447693	0.0359841	0.0353377	0.0353057	0.0367958	0.0245042
415	0.0374057	0.0389729	0.0473339	0.0460074	0.0378686	0.0371563	0.0371478	0.0386586	0.0257094
414.5	0.0362536	0.0376957	0.0466748	0.0471027	0.0396999	0.0389265	0.0389736	0.0405042	0.0271538
414	0.0350728	0.0363544	0.04586	0.0478837	0.0414627	0.0406269	0.0406474	0.0422287	0.028587
413.5	0.0339596	0.0351628	0.0448488	0.0485084	0.0431003	0.0422117	0.0422545	0.0438619	0.0300976
413	0.0329515	0.0338955	0.0436873	0.0488115	0.0445071	0.0437305	0.0437261	0.0453216	0.03188
412.5	0.0323038	0.0326598	0.0424814	0.0489746	0.0458324	0.0449745	0.0452062	0.0466341	0.033377
412	0.0309783	0.0315454	0.0409611	0.0487233	0.0469036	0.0461324	0.0462908	0.0477983	0.0347249
411.5	0.0300327	0.0304932	0.0395076	0.0482572	0.0477045	0.0470958	0.0472452	0.0486736	0.0361407
411	0.0293291	0.0294793	0.0380289	0.0475922	0.0483012	0.0477641	0.0480143	0.0494016	0.0376683
410.5	0.0285146	0.0285708	0.0364589	0.0466565	0.0486331	0.0482666	0.0485272	0.0498364	0.039002
410	0.0278521	0.0278399	0.034904	0.0455891	0.0486755	0.0485852	0.0488327	0.0500052	0.0403104
409.5	0.0278084	0.0271903	0.0334774	0.0444231	0.0485455	0.048662	0.0490006	0.0500162	0.0418663
409	0.0275532	0.0265428	0.0321561	0.0431194	0.0482154	0.0484518	0.0490018	0.0498393	0.0430954
408.5	0.0269286	0.0260956	0.0306753	0.0415716	0.0475277	0.0480886	0.0485891	0.0492463	0.0439957
408	0.0267022	0.0257306	0.029417	0.0400089	0.046664	0.0474832	0.0480422	0.0485038	0.0449074
407.5	0.0265155	0.025496	0.0282072	0.038395	0.0456218	0.0467381	0.0473239	0.047545	0.0456087
407	0.0266381	0.025335	0.027191	0.0368845	0.0444589	0.0458019	0.0464751	0.0465285	0.0463341
406.5	0.0267521	0.0252881	0.0262352	0.0353346	0.0431523	0.0447723	0.0454857	0.045296	0.0468551
406	0.0268657	0.0253749	0.0253815	0.0338106	0.0417449	0.0435834	0.0443437	0.0439657	0.0472027
405.5	0.0275557	0.0254896	0.0247624	0.0324128	0.0403033	0.0423604	0.0432775	0.0425997	0.0475512
405	0.0277491	0.0257318	0.0241927	0.0310367	0.0388102	0.0410279	0.0419216	0.0411836	0.0474401
404.5	0.027846	0.0260098	0.0237201	0.029718	0.0373029	0.0397164	0.0405376	0.0396555	0.0471372
404	0.0280037	0.0263426	0.0232449	0.0284202	0.035685	0.0383201	0.0390855	0.0380491	0.0467214
403.5	0.028614	0.0267891	0.0230936	0.0274599	0.0342938	0.0369838	0.0378434	0.0367066	0.0462797
403	0.029023	0.0272077	0.0229736	0.0265293	0.0328506	0.0356783	0.0364926	0.0352494	0.045717
402.5	0.0295922	0.0277681	0.0230248	0.0257762	0.0315284	0.0344512	0.0352964	0.0339054	0.0451267
402	0.0299535	0.0282896	0.0231038	0.0250782	0.0303236	0.0332911	0.0341159	0.0326546	0.0442122
401.5	0.0303135	0.0288053	0.0232662	0.0245132	0.0291853	0.0322121	0.0330306	0.0315104	0.043533
401	0.0311251	0.0293777	0.0236122	0.0242562	0.0281829	0.0313009	0.0321342	0.0304632	0.0427362
400.5	0.0313744	0.0299298	0.0239207	0.0239388	0.0273347	0.0304142	0.0312274	0.0296247	0.0416346
400	0.031584	0.0304913	0.0243247	0.0237325	0.0265669	0.0296643	0.0303408	0.0287849	0.0406445

## Sheet: Extended Data Figure 2j-k
pH	1		2		3		4		5		6		7		8		9
1.14									0.978569	0.998021	1	1	0.917805	0.931398	0.543717	0.562124	0.055788	0.028035
1.33									0.997394	1	0.939581	0.951933	0.852956	0.906478	0.430726	0.462726	0.026053	0.018124
1.52									1	0.983602	0.92696	0.904672	0.817274	0.851257	0.323965	0.331894	0.017841	0.016425
1.73									0.918042	0.9689	0.858754	0.862782	0.726938	0.809345	0.221451	0.234478	0.011894	0.009912
1.93									0.880973	0.852135	0.770408	0.789205	0.649345	0.724956	0.159717	0.162832	0.008779	0.011327
2.12									0.795251	0.813118	0.718045	0.730666	0.549381	0.596106	0.114124	0.118372	0.009912	0.009345
2.23	0.284738	0.25585	1	1	0.879074	0.891241	1	1	0.856357	0.865988	0.678034	0.684479	0.509451	0.580531	0.093735	0.098549	0.005664	0.00623
2.45	0.370729	0.353094	0.966437	0.968617	0.978988	0.995434	0.995506	0.963032	0.741095	0.742154	0.552363	0.575456	0.37069	0.388531	0.061451	0.06485	0.00623	0.009628
2.67	0.470387	0.439938	0.950753	0.961609	1	1	0.931461	0.921779	0.651897	0.648007	0.42696	0.462943	0.277239	0.258265	0.042478	0.041345	0.005381	0.005947
2.87	0.589977	0.547062	0.952635	0.966789	0.961835	0.803653	0.892978	0.91026	0.528816	0.542267	0.336735	0.364125	0.169062	0.173593	0.030301	0.030584	0.022372	0.008496
3.08	0.690205	0.653666	0.883312	0.93053	0.48928	0.313823	0.84382	0.792928	0.447437	0.468759	0.242213	0.272019	0.107611	0.111575	0.022372	0.020673	0.034832	0.007646
3.27	0.805809	0.75039	0.888645	0.939366	0.233276	0.24533	0.736236	0.781677	0.338257	0.339553	0.182599	0.196294	0.070513	0.069664	0.015009	0.012743	0.007363	0.003398
3.45	0.880979	0.835153	0.88143	0.899452	0.176672	0.151515	0.712079	0.687383	0.252244	0.252191	0.133727	0.152256	0.047858	0.049558	0.010761	0.008496	0.004248	0.005947
3.66	0.940205	0.918877	0.832497	0.85649	0.138079	0.119137	0.620506	0.626842	0.16044	0.160871	0.086735	0.102309	0.031717	0.031434	0.010478	0.010761	0.003398	0.004531
3.84	0.984055	0.99376	0.801129	0.812919	0.088765	0.102117	0.53118	0.544602	0.108601	0.102347	0.058271	0.07116	0.018124	0.020956	0.00623	0.005381	0.003398	0.003115
4.03	1	1	0.742472	0.763863	0.069897	0.085513	0.462921	0.469863	0.072401	0.068985	0.04377	0.049678	0.015009	0.014442	0.008212	0.004814	0.003965	0.004248
4.21	0.959567	0.968279	0.646801	0.675503	0.043739	0.054795	0.398034	0.40959	0.047205	0.045519	0.027927	0.033566	0.010761	0.010478	0.007363	0.002832	0.004814	0.003965
4.41	0.905467	0.881955	0.500314	0.541133	0.031304	0.034869	0.319101	0.339673	0.02896	0.026859	0.016112	0.020677	0.006513	0.005947	0.004531	0.003115	0.001416	0.003681
4.59	0.835421	0.821633	0.446989	0.421999	0.028302	0.027812	0.244101	0.246451	0.024906	0.019791	0.015843	0.016917	0.00708	0.009062	0.005381	0.003115	0.003965	0.004814
4.82	0.711845	0.656266	0.31399	0.319317	0.018868	0.018265	0.156461	0.156175	0.015349	0.012723	0.007519	0.011815	0.004814	0.005381	0.003965	0.002832	0.004531	0.002832
5	0.626424	0.522101	0.254078	0.234004	0.021441	0.01702	0.104213	0.104474	0.013611	0.016398	0.008056	0.01101	0.006513	0.004814	0.009345	0.004531	0.007646	0.007646
5.2	0.418565	0.456058	0.190088	0.159963	0.006861	0.008302	0.06882	0.067774	0.008109	0.004806	0.003222	0.005639	0	0	0.00085	0.001416	0.002549	0.002549
5.39	0.355353	0.348414	0.146173	0.12401	0.003859	0.004981	0.041573	0.039646	0.004344	0.000848	0.013695	0.002148	0.001133	0.000566	0.004531	0.001416	0.000283	0
5.58	0.323462	0.306032	0.106023	0.094759	0.000858	0.003736	0.026685	0.028128	0.009267	0.002545	0.002954	0.001343	0.002832	0.002549	0.004248	0.000566	0.004531	0.001699
5.91	0.17369	0.140406	0.059912	0.055149	0	0	0.011236	0.009644	0.004054	0	0	0.000806	0.000283	0.00085	0	0	0.001416	0.000566
5.99	0.154328	0.125325	0.053011	0.042962	0.003431	0.00083	0.009551	0.008036	0.005502	0.000565	0	0.003222	0.000566	0.002549	0.00085	0.002832	0.003398	0.00085
6.18	0.100228	0.086323	0.038269	0.031079	0.000858	0	0.005337	0.004822	0.003765	0.001696	0.006713	0	0.001982	0.00085	0.002549	0.000566	0.00085	0.003398
6.37	0.057517	0.052002	0.020389	0.021938	0	0.002076	0.003652	0.001607	0	0.001414	0.003491	0.001343	0.000566	0.003115	0.003115	0.002265	0	0.001133
6.52	0.039863	0.037441	0.017252	0.014016	0.003431	0.002906	0.002247	0.002411	0.004344	0.003393	0.003222	0.003222	0.003681	0.003115	0.004248	0.003681	0.003398	0.003115
6.73	0.017084	0.019241	0.004078	0.005789	0.000429	0.002906	0	0	0.002606	0.008764	0.001611	0.00188	0.002832	0.003965	0.002549	0.001699	0.002549	0.001699
6.95	0.005695	0.0078	0	0	0.001286	0.004151	0.001404	0.000268	0.004923	0.001696	0.001343	0.001611	0.001982	0.003965	0.003115	0.003115	0.005664	0.004814
