# Supplementary material for: A series of spontaneously blinking dyes for super-resolution microscopy
Source: Nat Methods. 2026 Apr 15;23(5):909–13. doi: 10.1038/s41592-026-03062-5 (PMC13167466; doi:10.1038/s41592-026-03062-5)
Supplement: Supplementary file 10 — Statistical Source Data. [file 41592_2026_3062_MOESM10_ESM.xlsx]

## Sheet: Extended Data Figure 4b-c
Ligand	Mean on-time (ms)			Median on-time (ms)
1HTL	8.13159	7.61309	8.00006	3.4	3.4	3.4
2HTL	12.1879	12.9769	12.1168	3.4	6.8	3.4
3HTL	17.7878	16.0224	19.8623	6.8	6.8	6.8
4HTL	20.9847	20.138	21.536	10.2	10.2	10.2
5HTL	15.5071	14.7419	13.3409	6.8	6.8	6.8
6HTL	10.6836	9.42134	10.3045	6.8	6.8	6.8
7HTL	9.48455	9.64216	9.08105	6.8	6.8	6.8
8HTL	12.326	12.1278	11.9692	6.8	6.8	6.8
9HTL	4.89001	4.94397	4.77599	3.4	3.4	3.4

## Sheet: Extended Data Figure 4d
On-time duration (ms)	1HTL			2HTL			3HTL			4HTL			5HTL			6HTL			7HTL			8HTL			9HTL
3.4	0.600612	0.62525	0.604108	0.515236	0.480787	0.510012	0.40194	0.439887	0.38998	0.34117	0.34791	0.341967	0.391324	0.410198	0.432982	0.414107	0.461613	0.427825	0.429577	0.430615	0.462688	0.459216	0.467374	0.468374	0.719575	0.714204	0.738485
6.8	0.161538	0.160998	0.158987	0.170359	0.178648	0.17554	0.161993	0.165799	0.145204	0.144032	0.14969	0.142778	0.157558	0.158022	0.169189	0.186855	0.194389	0.189135	0.204111	0.200588	0.198742	0.149784	0.15141	0.153067	0.187125	0.189488	0.178114
10.2	0.0746624	0.0704206	0.0734894	0.0896208	0.0945303	0.0890849	0.0838701	0.0772401	0.0849786	0.0896344	0.0905312	0.0878404	0.0942598	0.0949625	0.0940056	0.115071	0.109392	0.114979	0.120697	0.119524	0.112733	0.0918806	0.0912912	0.0929319	0.0602014	0.0612756	0.0540656
13.6	0.0420541	0.0385941	0.0449226	0.0515968	0.0540575	0.0513385	0.0626369	0.0602453	0.0573252	0.0634655	0.0648488	0.062626	0.0669195	0.0646943	0.0647763	0.0786436	0.0709009	0.076026	0.0779332	0.0770626	0.0720589	0.064239	0.063387	0.063683	0.0203582	0.0213263	0.0182012
17	0.0277124	0.0242483	0.0279573	0.0356287	0.0372749	0.0326725	0.0427902	0.0394064	0.0424102	0.049601	0.0483184	0.0478437	0.0489679	0.0476294	0.045941	0.0542446	0.046686	0.0522246	0.0505839	0.0511694	0.0467283	0.0470212	0.0458682	0.0460877	0.00723733	0.00774691	0.00634195
20.4	0.0194771	0.0177345	0.0196473	0.023819	0.0270927	0.0233967	0.0317192	0.0282585	0.0339632	0.03822	0.0377362	0.0378969	0.0385302	0.0370551	0.0333645	0.0384112	0.0316435	0.0368723	0.0344642	0.0351276	0.0312715	0.0360227	0.0345746	0.0346734	0.00284263	0.00303389	0.0022286
23.8	0.0143551	0.0119728	0.0141615	0.0171324	0.0200829	0.0187517	0.0256211	0.0232164	0.0272463	0.0317227	0.0310626	0.0315514	0.0303159	0.0290939	0.0255016	0.027666	0.0224212	0.0263268	0.0237382	0.0242512	0.0215677	0.0279133	0.0271031	0.0268085	0.00113452	0.000998575	0.000938808
27.2	0.010896	0.00913095	0.0107278	0.0129408	0.0152988	0.0130919	0.0220347	0.0205011	0.0228532	0.027479	0.0265679	0.0266993	0.0251904	0.023619	0.021373	0.0207479	0.0160805	0.0190239	0.0165068	0.0166978	0.0151068	0.0221304	0.0214199	0.0209282	0.000493454	0.000591513	0.000455136
30.6	0.0085013	0.00685554	0.00833029	0.0102462	0.0119218	0.0111624	0.0175592	0.0159957	0.0201959	0.0228987	0.0220707	0.022529	0.0207193	0.019276	0.0171194	0.0156662	0.0116825	0.0138779	0.011612	0.0118636	0.0105243	0.0176519	0.0168175	0.0162674	0.000223531	0.000279855	0.000235415
34	0.00715759	0.00571295	0.00702995	0.0084165	0.00984957	0.00854689	0.0150513	0.013063	0.0172502	0.019655	0.0190604	0.0196428	0.0170066	0.0160122	0.0144503	0.0110317	0.00852544	0.0103149	0.00821213	0.00842517	0.0074599	0.0141376	0.0134347	0.0131799	0.000143397	0.000159009	0.000139822
37.4	0.00506	0.00479497	0.00556707	0.00602	0.00726566	0.0072034	0.0135	0.0118927	0.0148529	0.0173	0.0167395	0.0172753	0.0144	0.0133356	0.0109462	0.00844	0.00623382	0.00738196	0.00579	0.00611753	0.00526642	0.0115	0.0108871	0.0105699	9.28e-05	0.000114486	0.00010558
40.8	0.00456	0.00454	0.00455	0.00635	0.00637	0.00572	0.0119	0.0105	0.013	0.015	0.0144	0.0154	0.0125	0.011	0.00953	0.00628	0.00461	0.00573	0.00416	0.00438	0.00381	0.00945	0.0089	0.00848	9.7e-05	7e-05	8.99e-05
44.2	0.00355	0.00341	0.0038	0.00532	0.00507	0.00512	0.0102	0.00873	0.0118	0.0132	0.0127	0.0136	0.0103	0.00999	0.00811	0.00496	0.00349	0.0043	0.00304	0.00327	0.00275	0.00761	0.00732	0.00695	4.64e-05	7.63e-05	6.28e-05
47.6	0.00386	0.00299	0.00305	0.00442	0.00517	0.00477	0.00908	0.00795	0.0101	0.0119	0.0113	0.0118	0.00913	0.00798	0.00686	0.00374	0.00246	0.00334	0.00226	0.00234	0.00197	0.0065	0.00617	0.00572	3.8e-05	5.72e-05	5.71e-05
51	0.00347	0.00286	0.00295	0.00339	0.00417	0.00387	0.00824	0.00712	0.00968	0.011	0.00988	0.011	0.00772	0.00695	0.00582	0.00282	0.00202	0.00247	0.00157	0.00177	0.00155	0.0054	0.0049	0.00466	3.8e-05	7e-05	4.99e-05
54.4	0.00341	0.00254	0.00254	0.00296	0.00345	0.00399	0.00714	0.00624	0.00872	0.00928	0.00895	0.00982	0.00655	0.00599	0.0049	0.00219	0.00145	0.00184	0.00125	0.00132	0.00115	0.00438	0.00413	0.00382	2.95e-05	6.36e-05	4.71e-05
57.8	0.0027	0.00229	0.0025	0.00313	0.00327	0.00303	0.0063	0.0057	0.00739	0.00859	0.00788	0.00842	0.00576	0.00499	0.00381	0.00173	0.00112	0.0015	0.000892	0.00102	0.000853	0.00351	0.00344	0.00321	2.11e-05	4.45e-05	5.14e-05
61.2	0.00239	0.00212	0.00213	0.00253	0.00317	0.00244	0.00585	0.00499	0.00719	0.00728	0.00724	0.008	0.0048	0.00445	0.00362	0.0013	0.000959	0.00108	0.000673	0.0008	0.000633	0.00302	0.00292	0.00263	4.22e-05	3.18e-05	3.14e-05
64.6	0.0022	0.00189	0.00191	0.00236	0.00284	0.00236	0.00546	0.0047	0.0061	0.00681	0.00645	0.0072	0.00426	0.00405	0.00312	0.000992	0.000717	0.000863	0.000504	0.000587	0.000494	0.00249	0.00237	0.00226	2.11e-05	5.09e-05	2.71e-05
68	0.00184	0.00165	0.00165	0.00176	0.00225	0.00243	0.00463	0.00397	0.00557	0.00611	0.00608	0.0062	0.00366	0.00339	0.0027	0.000823	0.000575	0.000651	0.000402	0.000471	0.000395	0.00217	0.00211	0.002	1.69e-05	1.91e-05	2e-05
71.4	0	0	0	0.0022	0.00151	0.00187	0.0042	0.00376	0.00536	0.00553	0.00525	0.00578	0.00327	0.00305	0.00261	0.000645	0.000412	0.000513	0.000297	0.00036	0.000286	0.00176	0.00174	0.00158	1.27e-05	3.18e-05	2.43e-05
74.8	0	0	0	0.00173	0.00153	0.00174	0.0039	0.00361	0.00459	0.0052	0.00467	0.00516	0.00274	0.00265	0.00206	0.000521	0.000352	0.000453	0.000221	0.000275	0.000247	0.00156	0.00155	0.0013	2.11e-05	6.36e-06	1.57e-05
78.2	0	0	0	0.00136	0.00177	0.00166	0.00353	0.00307	0.00436	0.00451	0.00419	0.00491	0.00255	0.0022	0.00171	0.000417	0.000264	0.000359	0.000184	0.000216	0.000181	0.00128	0.00125	0.0012	8.44e-06	1.91e-05	1.43e-05
81.6	0	0	0	0.00156	0.00156	0.0013	0.00337	0.00282	0.00386	0.00406	0.00391	0.00418	0.00221	0.00205	0.00158	0.000339	0.000248	0.000286	0.000177	0.000199	0.000138	0.00108	0.00104	0.00105	2.11e-05	4.45e-05	1.28e-05
85	0	0	0	0.00106	0.00153	0.00126	0.00297	0.00247	0.00348	0.00384	0.00357	0.00407	0.00194	0.00175	0.00141	0.000278	0.000211	0.000252	0.000134	0.000158	0.000142	0.000931	0.000934	0.000858	2.11e-05	6.36e-06	8.56e-06
88.4	0	0	0	0.00133	0.00123	0.00106	0.00265	0.00241	0.00346	0.00351	0.00313	0.00364	0.00199	0.00149	0.00131	0.000215	0.000159	0.000205	0.000119	0.00013	0.000119	0.000866	0.00077	0.000716	1.27e-05	2.54e-05	1.43e-05
91.8	0	0	0	0.0012	0.00102	0.00114	0.00251	0.00216	0.00294	0.00316	0.00277	0.00338	0.00157	0.00148	0.00115	0.000182	0.000142	0.000213	9.06e-05	0.000106	0.000107	0.000677	0.000685	0.000627	0	1.91e-05	1.43e-05
95.2	0	0	0	0.000699	0.0013	0.000986	0.00223	0.00179	0.00275	0.00278	0.00267	0.00296	0.0014	0.00123	0.000914	0.000119	0.000125	0.000149	7.35e-05	0.000103	9.22e-05	0.000637	0.000616	0.0006	8.44e-06	6.36e-06	9.99e-06
98.6	0	0	0	0.000998	0.000895	0.000915	0.00202	0.00176	0.0024	0.00259	0.00256	0.00282	0.0012	0.00112	0.000855	0.000119	0.000105	0.000161	7.13e-05	7.98e-05	8.71e-05	0.000512	0.000526	0.000511	8.44e-06	1.27e-05	5.71e-06
102	0	0	0	0.000599	0.000895	0.000843	0.00191	0.00176	0.0025	0.00238	0.00211	0.00249	0.00102	0.000915	0.000736	0.000117	8.72e-05	0.000137	5.68e-05	8.04e-05	6.15e-05	0.000426	0.000462	0.000434	1.69e-05	1.27e-05	1.28e-05
105.4	0	0	0	0.000665	0.00102	0.00103	0.00174	0.00152	0.00196	0.00213	0.00211	0.00236	0.00096	0.000894	0.000664	0.000119	7.25e-05	0.000115	5.31e-05	6.06e-05	6.32e-05	0.000438	0.000369	0.000379	4.22e-06	6.36e-06	7.13e-06
108.8	0	0	0	0.000699	0.000588	0.000543	0.00163	0.00134	0.00193	0.0021	0.00192	0.00218	0.000869	0.000804	0.000565	8.9e-05	7.74e-05	0.000101	4.5e-05	5.49e-05	5.04e-05	0.000328	0.000359	0.000328	8.44e-06	6.36e-06	9.99e-06
112.2	0	0	0	0.000931	0.000742	0.000643	0.00154	0.00127	0.00162	0.00179	0.00184	0.00172	0.000743	0.000608	0.000513	6.95e-05	7.25e-05	9.25e-05	4.08e-05	6.13e-05	5.72e-05	0.000309	0.000344	0.000325	0	6.36e-06	7.13e-06
115.6	0	0	0	0.000699	0.000563	0.0004	0.00131	0.00114	0.00154	0.00171	0.00152	0.00182	0.000716	0.000582	0.00046	7.38e-05	5.19e-05	7.91e-05	3.43e-05	6e-05	5.12e-05	0.000286	0.000275	0.000268	4.22e-06	0	4.28e-06
119	0	0	0	0.000632	0.000512	0.000672	0.00123	0.00108	0.00149	0.00152	0.00142	0.00168	0.00063	0.000518	0.000375	6.73e-05	6.08e-05	6.7e-05	3.22e-05	4.08e-05	3.42e-05	0.000258	0.000255	0.000262	1.27e-05	0	9.99e-06
122.4	0	0	0	0.000632	0.000716	0.000572	0.00112	0.000893	0.00121	0.00148	0.00131	0.00167	0.000557	0.000407	0.000348	5.21e-05	4.21e-05	4.69e-05	2.41e-05	4.21e-05	3.59e-05	0.000204	0.000214	0.000243	8.44e-06	6.36e-06	4.28e-06
125.8	0	0	0	0.000632	0.000563	0.000457	0.000997	0.00087	0.00141	0.00136	0.00114	0.00146	0.000486	0.000434	0.000355	4.56e-05	4.12e-05	7.1e-05	2.84e-05	4.34e-05	3.67e-05	0.000166	0.000192	0.000189	8.44e-06	1.27e-05	5.71e-06
129.2	0	0	0	0.000466	0.000614	0.000443	0.00104	0.000907	0.00124	0.00114	0.00107	0.00133	0.000395	0.000344	0.000197	6.08e-05	3.33e-05	6.43e-05	3.16e-05	2.43e-05	3.07e-05	0.000156	0.000192	0.000182	0	6.36e-06	7.13e-06
132.6	0	0	0	0.000366	0.00046	0.000443	0.000913	0.000814	0.0011	0.00109	0.00102	0.0012	0.000343	0.000333	0.000329	4.99e-05	3.14e-05	4.96e-05	1.93e-05	2.87e-05	2.56e-05	0.000149	0.00018	0.000171	0	6.36e-06	4.28e-06
136	0	0	0	0.000532	0.000486	0.000457	0.000759	0.00068	0.00105	0.00116	0.001	0.000958	0.000395	0.000291	0.00027	5.43e-05	2.45e-05	4.96e-05	2.14e-05	2.68e-05	2.82e-05	0.000139	0.000141	0.000129	0	0	4.28e-06
139.4	0	0	0	0.000432	0.000256	0.0004	0.000798	0.000537	0.000888	0.000943	0.00078	0.000979	0.000339	0.000317	0.000164	3.47e-05	3.43e-05	4.16e-05	2.36e-05	2.87e-05	2.65e-05	0.000117	0.00013	0.000138	0	1.27e-05	8.56e-06
142.8	0	0	0	0.000233	0.000205	0.000515	0.000739	0.000638	0.000876	0.000767	0.000767	0.000899	0.000324	0.000296	0.000256	4.78e-05	2.84e-05	3.49e-05	1.66e-05	2.17e-05	2.65e-05	0.000108	8.64e-05	0.000153	4.22e-06	6.36e-06	1.43e-06
146.2	0	0	0	0.000366	0.000409	0.0003	0.000681	0.000537	0.000876	0.000867	0.0007	0.000941	0.000287	0.000243	0.000204	4.12e-05	2.16e-05	3.35e-05	1.77e-05	2.81e-05	2.9e-05	9.38e-05	0.000107	0.000113	0	0	7.13e-06
149.6	0	0	0	0.000233	0.00023	0.000257	0.000558	0.000513	0.000746	0.000653	0.000671	0.000941	0.000208	0.000175	0.00021	4.56e-05	1.76e-05	3.08e-05	1.29e-05	2.23e-05	1.88e-05	8.78e-05	0.000104	0.000103	0	0	1.43e-06
153	0	0	0	0.000466	0.000409	0.000229	0.000579	0.000537	0.000746	0.00067	0.000602	0.000707	0.000223	0.000233	0.000131	2.17e-05	2.35e-05	3.08e-05	1.56e-05	2.36e-05	1.54e-05	9.86e-05	0.000112	9.5e-05	4.22e-06	0	1.43e-06
156.4	0	0	0	0.000333	0.000179	0.000229	0.000569	0.000365	0.000645	0.000553	0.000591	0.000699	0.000202	0.000233	9.2e-05	2.6e-05	7.84e-06	3.35e-05	1.02e-05	2.23e-05	1.45e-05	6.85e-05	7.59e-05	9.38e-05	4.22e-06	0	4.28e-06
159.8	0	0	0	0.000266	0.000205	0.000286	0.000464	0.000393	0.000605	0.00055	0.000565	0.000632	0.00015	0.000122	0.000164	1.3e-05	1.27e-05	3.08e-05	1.07e-05	2.49e-05	1.11e-05	7.09e-05	8.19e-05	9.02e-05	0	6.36e-06	1.43e-06
163.2	0	0	0	0.000299	0.000256	0.000257	0.000449	0.000342	0.000582	0.000477	0.000475	0.000573	0.000177	0.000201	0.000118	2.39e-05	1.96e-05	3.22e-05	8.58e-06	1.4e-05	1.2e-05	6.85e-05	7e-05	0.000102	0	0	2.85e-06
166.6	0	0	0	0.000333	0.000205	0.000343	0.000402	0.000315	0.000509	0.000543	0.000387	0.000569	0.000132	0.000175	0.000118	2.17e-05	1.76e-05	3.49e-05	1.07e-05	1.91e-05	1.45e-05	4.45e-05	8.19e-05	7.94e-05	0	0	1.43e-06

## Sheet: Extended Data Figure 4e-f
Ligand	Mean off-time (ms)			Median off-time (ms)
1HTL	10063	18091	12303	432	918	567
2HTL	15500	11100	8000	162	270	243
3HTL	22100	30700	28400	8667	9045	8694
4HTL	20100	16200	25600	5049	5022	5400
5HTL	27900	26300	35800	12406.5	10233	10503
6HTL	71600	72300	74100	42336	37962	36207
7HTL	94200	96400	94100	53919	52407	54810
8HTL	37500	44200	39600	17064	17239.5	16524
9HTL	294000	316000	161000	183897	198828	76221

## Sheet: Extended Data Figure 4g
Off-time duration (ms)	1HTL			2HTL			3HTL			4HTL			5HTL			6HTL			7HTL			8HTL			9HTL
10000	0.879542	0.838349	0.861732	0.899774	0.886447	0.89055	0.358419	0.343885	0.356241	0.496423	0.499201	0.475941	0.271635	0.315037	0.31246	0.0889127	0.102336	0.108738	0.0703252	0.0723735	0.0675479	0.206948	0.208786	0.215238	0.0247384	0.0254049	0.0688692
20000	0.0736785	0.0982018	0.0822368	0.0402738	0.0531136	0.0559317	0.304604	0.313601	0.30098	0.295369	0.30179	0.278033	0.28125	0.291974	0.306768	0.134976	0.153012	0.162344	0.118839	0.124263	0.113002	0.254186	0.251653	0.257911	0.0407154	0.0387425	0.105782
30000	0.0131764	0.0174229	0.0129386	0.0117338	0.0164835	0.0171328	0.132226	0.136119	0.131304	0.0911145	0.0863171	0.0825314	0.15625	0.150369	0.139152	0.122657	0.122002	0.123541	0.0985795	0.103375	0.0978509	0.15846	0.153047	0.146103	0.0398392	0.0357574	0.081702
40000	0.0051458	0.0085717	0.00844298	0.0077003	0.00879121	0.00836032	0.0655876	0.0689037	0.0688652	0.0372741	0.0444373	0.0412134	0.0889423	0.0839483	0.0562935	0.0889127	0.0956784	0.0960785	0.0840643	0.0833669	0.0863446	0.0892277	0.0974256	0.098636	0.0347884	0.0325818	0.0641639
50000	0.00460003	0.00465853	0.00570175	0.00488908	0.0043956	0.00565205	0.0416229	0.0340825	0.0368251	0.0208961	0.016624	0.0222803	0.0504808	0.0428967	0.0385832	0.0803428	0.0805746	0.0748423	0.0714119	0.070981	0.0719222	0.0674831	0.0660132	0.0641076	0.03283	0.0280724	0.0544512
60000	0.00272883	0.00232927	0.00241228	0.00323902	0.0040293	0.0031204	0.0229136	0.0233196	0.0225172	0.0122364	0.013587	0.0160042	0.0432692	0.0221402	0.0202404	0.0755222	0.0603539	0.0611934	0.0637274	0.0611968	0.0648219	0.0462384	0.0449929	0.0456742	0.0321084	0.0301683	0.0454431
70000	0.00226103	0.00232927	0.00197368	0.00256677	0.0025641	0.00247277	0.0149254	0.014034	0.0144955	0.00771837	0.00831202	0.0111925	0.0240385	0.0175277	0.0196078	0.0530262	0.0525862	0.0498536	0.0604673	0.0517058	0.0538544	0.0349913	0.0298772	0.0313718	0.0318507	0.0252779	0.0395048
80000	0.00132543	0.00204975	0.00230263	0.0022612	0.0018315	0.00188401	0.00945974	0.0079139	0.0109302	0.00564759	0.00607417	0.0082636	0.0216346	0.0115314	0.00885515	0.0599893	0.0459281	0.0396272	0.0453311	0.0456961	0.0475466	0.0222444	0.0222012	0.022915	0.0275215	0.0261035	0.0364853
90000	0.0011695	0.0015839	0.00120614	0.00201674	0.0010989	0.000824257	0.00777801	0.00749182	0.00792795	0.00301205	0.00463555	0.00669456	0.0144231	0.0115314	0.0101202	0.0348152	0.0379755	0.0333182	0.0419933	0.0420682	0.0400342	0.0212447	0.0181861	0.0171083	0.0252023	0.0254684	0.0303709
100000	0.00132543	0.00167707	0.00197368	0.00110004	0.000732601	0.00153076	0.00735758	0.00474834	0.00506638	0.00338855	0.00223785	0.00648536	0.00721154	0.00876384	0.00695762	0.0299946	0.0300228	0.0298957	0.0339983	0.0362417	0.036389	0.0157461	0.0148795	0.0144973	0.0276761	0.0268022	0.0303206
110000	0.000779666	0.000745365	0.000767544	0.000977816	0.0018315	0.00111863	0.0050452	0.00211037	0.00440963	0.00207078	0.002078	0.00397489	0.00721154	0.00784133	0.00695762	0.0310659	0.0260773	0.0266793	0.0321354	0.031881	0.03062	0.0139965	0.011573	0.0106781	0.02479	0.0250873	0.0257662
120000	0.00101357	0.000838535	0.000986842	0.00116116	0.0010989	0.00111863	0.0025226	0.002849	0.00328376	0.00169428	0.00159847	0.00345188	0.00721154	0.00322878	0.00379507	0.0267809	0.0233031	0.0216898	0.02872	0.0266408	0.0287815	0.0099975	0.00814832	0.00931411	0.0217492	0.0254049	0.0245332
130000	0.00101357	0.00111805	0.000767544	0.000855589	0.0003663	0.000942008	0.00315325	0.00263797	0.00323685	0.00207078	0.00175831	0.00292887	0.00721154	0.00369004	0.00379507	0.0241028	0.0174465	0.0188446	0.022976	0.0231962	0.0239318	0.00874781	0.0085026	0.00681995	0.0219554	0.0213401	0.0225454
140000	0.000545766	0.000745365	0.000877193	0.000916702	0.0010989	0.000588755	0.00189195	0.00242693	0.00211099	0.00131777	0.00111893	0.00376569	0.00240385	0.00138376	0.00189753	0.0128548	0.0154121	0.0142262	0.0200264	0.0190919	0.0230126	0.00499875	0.00649504	0.00713172	0.02144	0.0185456	0.0202556
150000	0.000545766	0.000559024	0.000877193	0.000550021	0.000732601	0.000765381	0.00210217	0.00242693	0.00234555	0.000753012	0.00047954	0.00240586	0	0.00230627	0.00442758	0.018211	0.0144874	0.0136489	0.0190173	0.0187988	0.0191771	0.003999	0.00448748	0.00537802	0.0217492	0.0198793	0.0177143
160000	0.000389833	0.00167707	0.000986842	0.000916702	0.0010989	0.000235502	0.00105108	0.00274348	0.00145424	0.00112952	0.000799233	0.00261506	0.00240385	0.00138376	0.00126502	0.0160686	0.0120831	0.0120407	0.0145929	0.0164535	0.0189869	0.00324919	0.00519603	0.00533905	0.0182961	0.0190537	0.0180917
170000	0.0004678	0.000559024	0.000438596	0.000488908	0.000732601	0.000235502	0.000840866	0.00147726	0.00164188	0.000753012	0.000799233	0.00240586	0.00240385	0.00184502	0.00506009	0.00910552	0.0127612	0.0105975	0.0161453	0.0135952	0.015944	0.00349913	0.00460557	0.00413094	0.0203061	0.0187361	0.0170852
180000	7.8e-05	0.000279512	0.000438596	0.000611135	0.000732601	0.000353253	0.00105108	0.00126622	0.0017357	0.00131777	0.000159847	0.00240586	0	0.00184502	0.00759013	0.00696304	0.0104802	0.00857697	0.0129628	0.0115431	0.0155953	0.00374906	0.00318847	0.00397506	0.0166469	0.0161321	0.015349
190000	0.000857633	0.000279512	0.000548246	0.000672248	0	0.000117751	0.000840866	0.0016883	0.00126659	0.000564759	0.000799233	0.00177824	0.00240385	0.00230627	0	0.00803428	0.00844584	0.0079172	0.0120314	0.0111767	0.0131546	0.00349913	0.00389702	0.00280592	0.0179354	0.0189266	0.0138896
200000	0.000155933	0.000372682	0.000328947	0.000672248	0.0003663	0.000412128	0.0012613	0.000633112	0.00117277	0.000188253	0.000319693	0.00188284	0	0.00276753	0.00695762	0.0058918	0.00733617	0.00713373	0.0100908	0.0100773	0.0122987	0.0019995	0.00295229	0.0025721	0.0151523	0.0163862	0.0147703
210000	0.000311867	0.000186341	0.000657895	0.000427794	0.0003663	0.000235502	0.00147152	0.00158278	0.000844396	0.000376506	0.000159847	0.00198745	0	0.00184502	0.00126502	0.00642742	0.0061032	0.0066389	0.00908174	0.0105537	0.0101116	0.00374906	0.00271611	0.00214341	0.01541	0.0161321	0.011323
220000	0.0002339	0.000279512	0.000438596	0.00018334	0.0010989	0.000176626	0.00210217	0.00147726	0.00107895	0.000564759	0.000159847	0.00115063	0	0.000461255	0.00316256	0.00749866	0.00567166	0.00552554	0.00776217	0.00901462	0.00944592	0.00124969	0.00165328	0.00226033	0.0137092	0.0148619	0.0108953
230000	0.000155933	0.000279512	0	0.000488908	0.0014652	0.000117751	0	0.00073863	0.000609842	0.000753012	0.000159847	0.00188284	0	0.000461255	0.00126502	0.00696304	0.00443869	0.00552554	0.00853838	0.00787863	0.00763915	0.00224944	0.00153519	0.00140296	0.0136061	0.0141632	0.0109959
240000	7.8e-05	0.000372682	0.000657895	0.000366681	0.0003663	0.000235502	0.00063065	0.00158278	0.000656753	0.000753012	0	0.000627615	0	0.000922509	0.00506009	0.00642742	0.00376056	0.00416478	0.00768455	0.00696251	0.00678331	0.000499875	0.0014171	0.00132502	0.0144823	0.0120038	0.00966232
250000	0.000311867	0.000279512	0.000109649	0.000244454	0	0.000235502	0.00105108	0.000527593	0.000938218	0.000376506	0	0.000732218	0	0.000461255	0.00379507	0.00267809	0.00363726	0.00416478	0.00760692	0.0059731	0.00716369	0.00124969	0.00129901	0.00155885	0.0151523	0.0147348	0.00946102
260000	0.000311867	0.000372682	0.000219298	0.00018334	0.0003663	5.89e-05	0.00063065	0.000633112	0.000562931	0.000376506	0.000159847	0.000732218	0	0.00138376	0.00379507	0.00321371	0.00332902	0.00387613	0.00520065	0.00633955	0.00729048	0.000749813	0.00153519	0.00136399	0.0138638	0.0130835	0.00830356
270000	0	0.000279512	0.000657895	0.000244454	0	0.000235502	0.00105108	0.000527593	0.000656753	0.000376506	0.000799233	0.000627615	0.00240385	0	0.00189753	0.00535619	0.00314407	0.00317513	0.0053559	0.00567994	0.0055471	0.00099975	0.000944733	0.000935308	0.0123692	0.012766	0.00875648
280000	0.000155933	0.000559024	0.000438596	0.00018334	0.0010989	5.89e-05	0.000210217	0.000633112	0.000469109	0.000376506	0	0.00104602	0	0.00184502	0.00126502	0.00107124	0.00289748	0.00259783	0.00442443	0.00454395	0.00450108	0.00149963	0.00118092	0.00113016	0.0134515	0.0107336	0.00842937
290000	0.000155933	0.000279512	0.000328947	0.00018334	0	0.000117751	0.00063065	0.000527593	0.000750575	0.000188253	0.000319693	0.00115063	0	0	0.000632511	0.00535619	0.00240429	0.00239165	0.00558876	0.00381106	0.00456447	0.000749813	0.000472367	0.000506625	0.0110292	0.0129565	0.00782547
300000	0.000389833	0.000279512	0.000328947	0.000427794	0.0003663	0.000117751	0.000420433	0.000422074	0.000797486	0.000564759	0.000159847	0.000627615	0	0.000461255	0.00189753	0.00160686	0.00228099	0.00222671	0.0039587	0.00461724	0.0042158	0.000249938	0.000944733	0.000857366	0.0104623	0.0123214	0.00666801
310000	7.8e-05	9.32e-05	0	0.000244454	0.0003663	0.000235502	0.00063065	0.000633112	0.000609842	0.000564759	0	0.00104602	0	0.000461255	0	0.00374933	0.00209605	0.00218548	0.00388108	0.00392099	0.00307468	0.00124969	0.000944733	0.000740452	0.0113385	0.0108606	0.00611444
320000	7.8e-05	0.000465853	0.000219298	0.000305567	0.0003663	0.000176626	0.00063065	0.000316556	0.00051602	0.000188253	0	0.000941423	0	0.000461255	0.00126502	0.00107124	0.00240429	0.00214424	0.00349298	0.00348126	0.00374033	0.000749813	0.000590458	0.000467654	0.00927692	0.0110511	0.00598863
330000	0.000155933	9.32e-05	0.000109649	0.00018334	0	5.89e-05	0.000210217	0.000844149	0.000375287	0.000376506	0	0.000732218	0	0.000922509	0.000632511	0.00374933	0.00197275	0.0019793	0.00318249	0.00271171	0.00297959	0.000499875	0.00106283	0.00101325	0.0101015	0.0102255	0.00624025
340000	0	9.32e-05	0.000109649	0.000122227	0.0003663	0.000176626	0	0.000422074	0.000375287	0	0.000319693	0.000313808	0	0	0.00126502	0.00107124	0.00228099	0.0019793	0.00232865	0.00326139	0.00263091	0.000749813	0.000590458	0.000935308	0.0111323	0.0114322	0.00578733
350000	0.000155933	0.000186341	0.000109649	0.000488908	0.0003663	0.000117751	0	0.000211037	0.000938218	0	0	0.000313808	0	0	0.00126502	0	0.00154121	0.00152571	0.00263914	0.00234527	0.00250412	0.000249938	0.000354275	0.000857366	0.0097923	0.00965386	0.00561119
360000	0.000545766	0	0.000219298	0.000244454	0.0003663	0	0.000840866	0.000316556	0.000656753	0.000376506	0	0.000313808	0	0	0.000632511	0.000535619	0.00147956	0.00177312	0.00217341	0.00326139	0.00247242	0.000249938	0.000826641	0.000428683	0.00881307	0.00851064	0.00528408
370000	0.0002339	0.000372682	0.000109649	0.000305567	0	0.000176626	0.000210217	0.000211037	0.000469109	0.000376506	0	0.000313808	0	0	0.000632511	0.000535619	0.00104802	0.001402	0.00225103	0.00223533	0.00221884	0	0.000354275	0.000389712	0.01005	0.0088282	0.00445373
380000	0	0.000186341	0.000109649	0.00018334	0.0003663	5.89e-05	0	0.000316556	0.000375287	0	0.000319693	0.000523013	0	0.000461255	0	0	0.00135627	0.00173189	0.00263914	0.00172231	0.00190186	0.000249938	0.000826641	0.000194856	0.00881307	0.00851064	0.00457954
390000	7.8e-05	0.000279512	0.000219298	0.00018334	0	0.000117751	0	0.000105519	0.000140733	0	0	0.000313808	0.00240385	0	0	0.00107124	0.000924727	0.00115459	0.00163006	0.00256514	0.0014264	0.000249938	0.000236183	0.000623539	0.00819461	0.00793903	0.00422727
400000	0	0.000279512	0	0.00018334	0	0.000117751	0.000210217	0.000211037	0.000281465	0	0	0.000104603	0	0	0	0.00160686	0.000863079	0.00107212	0.00170768	0.00271171	0.00193356	0	0.000236183	0.00035074	0.00762769	0.00825659	0.00412662
410000	7.8e-05	9.32e-05	0.000109649	0.000244454	0	5.89e-05	0.000210217	0.000211037	0.000422198	0.000564759	0	0.000209205	0	0	0	0	0.000986376	0.00098965	0.00147481	0.00161237	0.00123621	0	0.000472367	0.000311769	0.00773076	0.00793903	0.00359821
420000	0.000389833	9.32e-05	0	0.00018334	0.0010989	5.89e-05	0.000210217	0.00073863	0.000281465	0.000188253	0.000159847	0.000104603	0	0	0	0.00267809	0.000616485	0.000907179	0.00201816	0.00146579	0.00148979	0.000499875	0.000354275	0.000233827	0.00860692	0.00704986	0.0044034
430000	0	0	0.000438596	0.00018334	0	5.89e-05	0	0.000422074	0.000328376	0	0.000159847	0.000313808	0	0	0	0	0.00110967	0.0012783	0.0017853	0.00146579	0.00107772	0	0.000236183	0.000272798	0.00639076	0.00711337	0.00390016
440000	7.8e-05	9.32e-05	0.000219298	0.000122227	0	0.000117751	0	0.000422074	0.000234555	0.000564759	0	0.000209205	0	0.000461255	0	0.000535619	0.000863079	0.000948414	0.00124195	0.00161237	0.00114112	0.000249938	0.000354275	0.000389712	0.00726692	0.00825659	0.00352272
450000	0.000155933	0.000465853	0.000109649	6.11e-05	0	0	0.000420433	0.000633112	0.000281465	0.000188253	0	0	0	0	0	0	0.000739782	0.000948414	0.00116432	0.00146579	0.00117282	0.000499875	0.000354275	0.000233827	0.00561769	0.00711337	0.00387499
460000	7.8e-05	0	0.000109649	0.000122227	0	5.89e-05	0.000210217	0.000316556	0.000328376	0.000376506	0	0.000523013	0	0.000461255	0.00126502	0	0.000616485	0.000824708	0.00131957	0.00098941	0.00104602	0	0.000590458	0.000155885	0.00721538	0.0062242	0.00241558
470000	7.8e-05	9.32e-05	0.000109649	0.000305567	0	5.89e-05	0	0.000105519	0.000281465	0.000564759	0	0.00041841	0	0.000461255	0	0	0.000739782	0.000907179	0.00124195	0.00091612	0.00101433	0.000499875	0.000590458	0.000311769	0.00556615	0.0067323	0.00276785
480000	0.0002339	9.32e-05	0	0.000122227	0	0	0	0.000211037	0.000234555	0	0.000319693	0.000104603	0	0	0	0	0.000616485	0.00045359	0.000853838	0.00124592	0.00123621	0.000249938	0.000826641	0.000233827	0.00736999	0.00641474	0.00294399
490000	7.8e-05	9.32e-05	0.000109649	0	0.0003663	5.89e-05	0.000210217	0.000422074	0.000375287	0.000376506	0	0.000313808	0	0	0	0.000535619	0.00080143	0.000865944	0.00093146	0.000622962	0.000950932	0.000749813	0.000354275	0.000272798	0.00592692	0.00654176	0.0026672
500000	0	0	0	0.00018334	0	0.000176626	0.000420433	0.000211037	9.38e-05	0.000188253	0.000159847	0.000209205	0	0	0.000632511	0	0.000184945	0.000577296	0.00124195	0.00098941	0.000792443	0	0.000118092	0.000194856	0.00613307	0.00609717	0.00239042
510000	0	9.32e-05	0	6.11e-05	0	5.89e-05	0	0.000316556	0.000281465	0	0	0.000104603	0	0	0	0	0.000493188	0.000247412	0.00093146	0.000806186	0.00098263	0.000499875	0.000472367	7.79e-05	0.00479307	0.00584313	0.00324594
520000	7.8e-05	9.32e-05	0.000219298	0.000244454	0	5.89e-05	0.000210217	0.000527593	0.000187644	0.000188253	0	0	0	0	0	0	0.000369891	0.00045359	0.00116432	0.000769541	0.000760746	0	0.000472367	0.000116913	0.00453538	0.00482693	0.00239042
530000	0	9.32e-05	0	0	0	0	0	0.000105519	0.000234555	0	0	0.000209205	0	0.000461255	0	0	0.000184945	0.000618531	0.0010867	0.00109934	0.000507164	0	0.000118092	7.79e-05	0.0044323	0.00577961	0.00239042
540000	0	0.000279512	0	0.000305567	0	0	0	0.000105519	0.000281465	0	0.000159847	0.000313808	0	0.000461255	0	0.000535619	0.000369891	0.000371119	0.000310487	0.000769541	0.000602257	0.000249938	0.000236183	7.79e-05	0.00438077	0.00419181	0.00203815
550000	0	9.32e-05	0.000219298	6.11e-05	0	5.89e-05	0	0.000316556	4.69e-05	0.000188253	0	0.000313808	0	0	0	0.000535619	0.000308242	0.000329883	0.000388108	0.000732896	0.000760746	0	0.000236183	0.000272798	0.00536	0.00546205	0.00203815
560000	0	0.000372682	0	0.000244454	0	0	0	0.000105519	4.69e-05	0	0.000159847	0.000104603	0	0	0	0	0.000123297	0.000288648	0.00046573	0.000513027	0.000602257	0	0	0.000311769	0.00463846	0.00476342	0.00259172
570000	0.0002339	0.000186341	0.000109649	0.000122227	0	0	0.000210217	0.000316556	0.000140733	0	0	0	0	0	0.000632511	0.000535619	0.000246594	0.000412354	0.00100908	0.000586317	0.000570559	0.000249938	0.000118092	0.000194856	0.00407154	0.0046999	0.00168587
580000	0.0002339	9.32e-05	0	0.00018334	0	5.89e-05	0.000210217	0.000105519	9.38e-05	0.000376506	0	0.000104603	0	0	0.000632511	0	0.000369891	0.000494825	0.000698595	0.000696251	0.000380373	0.000249938	0.000118092	0.000194856	0.00494769	0.00438234	0.0021388
590000	0.000155933	0	0	0.000488908	0	5.89e-05	0.000210217	0.000211037	0.000140733	0	0	0	0	0	0	0.000535619	0.000308242	0.000164942	0.000620973	0.000403093	0.000602257	0.000249938	0.000118092	3.9e-05	0.00417461	0.00489044	0.0017362
600000	0	0	0	0.00018334	0	0	0.000210217	0.000211037	9.38e-05	0	0	0	0	0.000461255	0	0	0.000184945	0.000618531	0.000776217	0.000586317	0.000538861	0	0	0.00035074	0.00458692	0.00533503	0.00226461
610000	0	0	0.00011	0.000244454	0	0.000176626	0	0.000316556	0.000140733	0.000188253	0	0.000209205	0	0	0	0	0	0.000329883	0.000232865	0.000439738	0.000538861	0	0.000118092	7.79e-05	0.00432923	0.00406478	0.00191234
620000	7.8e-05	0	0	6.11e-05	0	0	0	0.000105519	0.000187644	0.000188253	0.000159847	0.000209205	0	0	0	0	0.000308242	0.000206177	0.000388108	0.000513027	0.000348675	0	0.000236183	0.000194856	0.00417461	0.00406478	0.0017362
630000	7.8e-05	9.32e-05	0.00011	0	0	0	0	0.000105519	4.69e-05	0.000188253	0	0.000209205	0	0	0.000632511	0	0.000308242	0.000164942	0.000232865	0.000256514	0.000190186	0.000499875	0.000118092	3.9e-05	0.00391692	0.00374722	0.00171104
640000	0	9.32e-05	0.00011	0	0	5.89e-05	0	0.000105519	0.000187644	0.000376506	0.000159847	0.000104603	0	0	0	0	0.000308242	0.000371119	0.000388108	0.000622962	0.000348675	0	0	7.79e-05	0.00345307	0.00336615	0.00158523
650000	0	0.000279512	0	0	0	0	0	0.000105519	4.69e-05	0	0.000319693	0.000104603	0	0	0	0	0.000431539	0.000288648	0.000310487	0.000439738	0.000190186	0	0.000354275	0.000194856	0.00412307	0.00349317	0.00163555
660000	7.8e-05	0.000186341	0.000219298	0.000366681	0	0	0	0.000422074	4.69e-05	0	0	0.000104603	0	0	0	0	0.000184945	8.25e-05	0.000620973	0.000329803	0.000253582	0	0.000236183	0	0.00345307	0.00342966	0.00156006
670000	0	9.32e-05	0.00011	0.000122227	0	5.89e-05	0	0.000105519	4.69e-05	0	0	0	0	0	0	0	0.000184945	0.000288648	0.00046573	0.000256514	0.00028528	0	0	3.9e-05	0.00350461	0.00342966	0.00120779
680000	7.8e-05	0.000186341	0	0.00018334	0	0.000117751	0	0.000211037	0	0	0	0.000209205	0	0	0	0	0.000123297	0.000247412	0.00046573	0.000293158	0.000443768	0	0.000236183	7.79e-05	0.00335	0.00406478	0.00130844
690000	0	0	0	0	0	0	0	0	4.69e-05	0	0	0	0	0	0	0	6.16e-05	0.000164942	0.000155243	0.000293158	0.00028528	0.000249938	0	0.000116913	0.00319538	0.00355668	0.00130844
700000	0	0.000279512	0.00011	0.00018334	0	5.89e-05	0.000210217	0	4.69e-05	0	0	0	0	0	0	0	0.000369891	8.25e-05	0.000388108	0.000329803	0.000316977	0	0.000118092	7.79e-05	0.00273154	0.00374722	0.00130844
710000	0	0	0	0.000122227	0	0	0	0.000211037	0.000187644	0.000188253	0.000159847	0	0	0	0	0	0.000123297	0.000247412	0.000388108	0.000256514	0.000158489	0.000499875	0.000118092	3.9e-05	0.00293769	0.00317561	0.00110714
720000	0	0	0	6.11e-05	0	0	0	0	0	0	0	0	0	0	0	0	0.000246594	8.25e-05	0.000310487	0.000146579	0.000190186	0.000249938	0.000118092	7.79e-05	0.00293769	0.002604	0.00115747
730000	0	9.32e-05	0.00011	0.000244454	0.0003663	0	0	0.000105519	9.38e-05	0.000188253	0	0	0	0	0	0.000535619	0	0.000164942	0.000310487	0.000146579	9.51e-05	0.000249938	0.000236183	7.79e-05	0.00262846	0.00349317	0.000956167
740000	0	0.000372682	0.000109649	0.000305567	0	0	0.000210217	0.000105519	9.38e-05	0.000188253	0.000159847	0.000104603	0	0	0.000632511	0.000535619	0.000123297	0.000288648	7.76e-05	0.000219869	0.000126791	0	0.000236183	0.000116913	0.00247384	0.00323912	0.00088068
750000	7.8e-05	9.32e-05	0	6.11e-05	0	0	0	0.000105519	4.69e-05	0	0	0.000313808	0	0	0.000632511	0.000535619	0	0.000123706	0.00046573	0.000293158	0.000126791	0	0	3.9e-05	0.00324692	0.00349317	0.000855518
760000	7.8e-05	0	0.000219298	0	0	0	0	0	0.000187644	0	0	0	0	0	0	0	0.000246594	4.12e-05	7.76e-05	0.000256514	0.000190186	0.000249938	0.000118092	0	0.00268	0.00234995	0.00108198
770000	7.8e-05	0	0	0.000122227	0	0	0	0	0.000140733	0	0.000159847	0	0	0	0	0	6.16e-05	0.000123706	0.000155243	0.000219869	0.000221884	0	0.000118092	0.000194856	0.00273154	0.00184186	0.00115747
780000	0	9.32e-05	0	0.00018334	0	0	0	0	0.000187644	0	0	0	0	0	0	0	0	0.000123706	7.76e-05	0.000219869	9.51e-05	0.000249938	0.000354275	0.000116913	0.00231923	0.00247698	0.000855518
790000	7.8e-05	0	0	0.000122227	0	0	0.000210217	0	4.69e-05	0	0	0	0	0.000461255	0.000632511	0	6.16e-05	0.000164942	7.76e-05	0.000146579	6.34e-05	0	0.000118092	7.79e-05	0.00226769	0.002604	0.00065422
800000	0	9.32e-05	0	0.00018334	0	0.000117751	0	0	4.69e-05	0	0	0	0	0	0	0.000535619	6.16e-05	0.000247412	0.000155243	0.000109934	0.000126791	0	0	3.9e-05	0.00195846	0.00228644	0.000956167
810000	0	0	0.000219298	0	0	0	0	0.000211037	0.000187644	0	0	0.000104603	0	0	0	0	6.16e-05	4.12e-05	0.000155243	0.000146579	0.000190186	0.000249938	0.000118092	0	0.00242231	0.0020959	0.000905843
820000	0.000155933	0	0	0.000244454	0	0	0	0	0.000140733	0	0	0	0	0.000461255	0	0	0.000246594	0.000123706	7.76e-05	0.000293158	0.000126791	0	0.000118092	0	0.00242231	0.00196888	0.00100649
830000	7.8e-05	0	0	0	0	0	0	0.000105519	9.38e-05	0	0	0	0	0	0	0	0.000123297	0.000123706	0.000155243	0.000219869	6.34e-05	0	0	0	0.00185538	0.00184186	0.000830356
840000	0	0	0	0	0	0	0	0.000105519	4.69e-05	0	0	0	0	0	0	0	6.16e-05	0.000123706	0.000155243	0.000219869	0.000221884	0.000499875	0.000118092	3.9e-05	0.00164923	0.00241347	0.000578733
850000	0	0	0	6.11e-05	0	0	0	0	4.69e-05	0	0	0.000104603	0	0	0	0	6.16e-05	0.000123706	7.76e-05	0.000183224	6.34e-05	0	0.000236183	7.79e-05	0.00185538	0.00228644	0.000805193
860000	7.8e-05	9.32e-05	0	0	0.0003663	0	0	0.000105519	0	0.000188253	0	0	0	0	0	0	0.000184945	0.000123706	7.76e-05	0.000256514	0.000221884	0	0.000118092	3.9e-05	0.00154615	0.00203239	0.000679382
870000	0	0	0	0.00018334	0	0	0.000210217	0.000105519	9.38e-05	0	0	0	0	0	0	0	0.000123297	8.25e-05	0.000232865	0.000256514	0.000126791	0	0	0.000116913	0.00226769	0.00177834	0.000704544
880000	0	9.32e-05	0	6.11e-05	0	0	0	0	4.69e-05	0	0	0.000104603	0	0	0.000632511	0	0.000184945	0.000123706	0.000232865	0.000183224	9.51e-05	0	0	3.9e-05	0.00190692	0.00215942	0.000578733
890000	0	0	0.000328947	0	0.0003663	0	0	0.000105519	4.69e-05	0.000376506	0.000159847	0	0	0	0	0	6.16e-05	0	7.76e-05	0.000109934	0.000126791	0	0	0	0.00164923	0.00203239	0.000679382
900000	7.8e-05	0	0	0.000122227	0	0	0	0	4.69e-05	0	0	0	0	0	0	0.000535619	6.16e-05	4.12e-05	0.000155243	0.000109934	3.17e-05	0	0.000118092	0.000155885	0.00149461	0.00222293	0.00065422
910000	7.8e-05	0.000186341	0.000219	0	0	5.89e-05	0	0	9.38e-05	0	0	0.000209205	0.00240385	0	0.000632511	0	6.16e-05	8.25e-05	0.000155243	0.000109934	9.51e-05	0	0	3.9e-05	0.00159769	0.00222293	0.000855518
920000	0	9.32e-05	0	6.11e-05	0	5.89e-05	0	0.000105519	0	0	0	0	0	0	0	0	6.16e-05	0.000164942	7.76e-05	0.000109934	3.17e-05	0	0	0	0.00123692	0.00165132	0.000528408
930000	0	0	0.00011	0.000122227	0	5.89e-05	0	0.000211037	0	0	0	0.000104603	0	0	0	0	0	4.12e-05	0.000155243	0.000109934	0.000190186	0	0	3.9e-05	0.00170077	0.00222293	0.00065422
940000	7.8e-05	0	0	0	0	0	0	0	9.38e-05	0	0	0	0	0	0	0	0.000123297	4.12e-05	0	0.000109934	3.17e-05	0	0.000118092	0	0.00103077	0.00196888	0.000553571
950000	7.8e-05	0	0	0.000122227	0	5.89e-05	0	0.000105519	0	0	0	0	0	0	0.000632511	0	0	8.25e-05	7.76e-05	7.33e-05	6.34e-05	0	0	3.9e-05	0.00103077	0.00177834	0.000402597
960000	0	9.32e-05	0	0.000122227	0	0	0	0	9.38e-05	0.000188253	0	0	0	0	0	0	0	0.000123706	7.76e-05	0	3.17e-05	0	0	7.79e-05	0.00113385	0.00171483	0.000528408
970000	0	0.000186341	0	6.11e-05	0	5.89e-05	0	0.000316556	4.69e-05	0	0	0.000104603	0	0	0	0	0	4.12e-05	7.76e-05	0.000146579	3.17e-05	0.000249938	0	0	0.00113385	0.00146078	0.000704544
980000	0	9.32e-05	0.00011	6.11e-05	0	0	0	0	4.69e-05	0	0	0	0	0	0	0	0.000123297	0.000164942	0	7.33e-05	9.51e-05	0	0.000118092	3.9e-05	0.00128846	0.00127024	0.000528408
990000	7.8e-05	0	0.000109649	0	0	0	0	0	0	0	0	0	0	0	0	0	6.16e-05	0.000123706	7.76e-05	0.000183224	9.51e-05	0	0.000236183	0	0.00164923	0.00127024	0.000427759
1000000	0.0025729	0.00531072	0.00296053	0.00403349	0.0025641	0.00200177	0.000840866	0.00390419	0.00272083	0.00244729	0.00191816	0.00240586	0.00240385	0.00184502	0.00189753	0.00321371	0.00302078	0.00366995	0.002872	0.00465389	0.00304298	0.000499875	0.00389702	0.00210444	0.047003	0.0565259	0.0156258

## Sheet: Extended Data Figure 4h-i
	Mean on:off ratio			Median on:off ratio
Ligand	average	SD	n	average	SD	n
1HTL	0.000586912	0.00018139	3	0.00532081	0.00208896	3
2HTL	0.00107792	0.000354994	3	0.0201481	0.0100721	3
3HTL	0.000661402	0.000131	3	0.000772552	1.85087e-05	3
4HTL	0.0010121	0.000236	3	0.00197789	8.08788e-05	3
5HTL	0.000483915	8.99e-05	3	0.000615524	6.60039e-05	3
6HTL	0.000139505	9.24e-06	3	0.0001751	1.42315e-05	3
7HTL	9.90737e-05	3.35e-06	3	0.000126601	2.86333e-06	3
8HTL	0.000289684	2.29e-05	3	0.000402802	1.20717e-05	3
9HTL	1.89491e-05	6.2e-06	3	2.22248e-05	9.71832e-06	3

## Sheet: Extended Data Figure 4j
		Mean on:off ratio
Ligand	pKa	average	SD	n
2HTL	4.48	0.00107792	0.000354994	3
4HTL	3.97	0.0010121	0.000236	3
5HTL	2.95	0.000483915	8.99e-05	3
6HTL	2.58	0.000139505	9.24e-06	3
7HTL	2.25	9.90737e-05	3.35e-06	3
8HTL	1.22	0.000289684	2.29e-05	3

## Sheet: Extended Data Figure 4k
Ligand	Mean blinks/molecule
1HTL	13.7764	10.1043	11.2386
2HTL	5.10372	5.89221	24.0115
3HTL	15.8805	12.6169	15.7584
4HTL	6.98351	5.58226	6.13784
5HTL	8.11475	7.53009	5.26053
6HTL	7.35017	9.12438	9.17284
7HTL	7.1064	8.23	12.2866
8HTL	10.6032	8.21149	9.50261
9HTL	4.93985	4.64547	8.78341

## Sheet: Extended Data Figure 4l
Ligand	Mean photons/ms
1HTL	41.5	40.7	39.4817
2HTL	30.6	31.1	34.4346
3HTL	51.1	47.5	42.0181
4HTL	68.6	69.4	65.7258
5HTL	53.7	50.1	50.7482
6HTL	64.8	64.5	72.4198
7HTL	77.7	73.7	68.4878
8HTL	61.2	63	64.8087
9HTL	37.1	42.1	42.9076

## Sheet: Extended Data Figure 4m
Photons/ms	1HTL			2HTL			3HTL			4HTL			5HTL			6HTL			7HTL			8HTL			9HTL
20	0.113978	0.117952	0.122952	0.294715	0.309072	0.203849	0.0374388	0.0850243	0.119047	0.0364285	0.0322094	0.0398428	0.0760502	0.0934565	0.104005	0.0378907	0.0138954	0.0169388	0.00120462	0.00353225	0.011691	0.0206281	0.0272836	0.0117753	0.166043	0.117844	0.10618
30	0.301617	0.307117	0.336878	0.474077	0.433305	0.412773	0.182323	0.225565	0.274256	0.100384	0.0939854	0.112014	0.206773	0.229127	0.220158	0.131844	0.0977914	0.0866253	0.0248076	0.0481684	0.0868793	0.130486	0.132369	0.0941182	0.339462	0.255593	0.257667
40	0.254467	0.263972	0.256201	0.161182	0.170715	0.230795	0.216499	0.201605	0.242954	0.11112	0.105872	0.122014	0.169975	0.1768	0.168803	0.130912	0.143202	0.117091	0.0797791	0.10948	0.130506	0.166444	0.154642	0.152252	0.264178	0.235557	0.23711
50	0.157945	0.161372	0.149531	0.0480193	0.0568988	0.0934841	0.197778	0.177459	0.180847	0.119621	0.117859	0.124343	0.136053	0.138859	0.133732	0.117965	0.143897	0.114606	0.120396	0.129828	0.129179	0.151026	0.138549	0.152279	0.141935	0.196974	0.188878
60	0.0851853	0.0799313	0.0738654	0.0150586	0.0199422	0.0363995	0.15466	0.138496	0.0993299	0.126354	0.130154	0.126852	0.114493	0.115376	0.111827	0.114755	0.143825	0.110977	0.137821	0.13355	0.126285	0.137155	0.1248	0.143018	0.0573638	0.118816	0.118602
70	0.044218	0.0356816	0.0344996	0.00439059	0.00660506	0.0137578	0.101366	0.0858076	0.0445115	0.127198	0.132566	0.126437	0.0971345	0.0951267	0.0948199	0.114395	0.139773	0.111436	0.143961	0.134626	0.126788	0.122158	0.114888	0.131336	0.019855	0.0507342	0.057868
80	0.0221567	0.0161812	0.0149829	0.00150228	0.00215935	0.00538922	0.0554499	0.0443373	0.0204593	0.115316	0.118287	0.11424	0.0769994	0.0689694	0.0734302	0.109359	0.119961	0.111126	0.137893	0.127307	0.122592	0.0991776	0.100257	0.110407	0.00671773	0.017186	0.0219962
90	0.0102754	0.00842056	0.00663768	0.000661719	0.000730367	0.00208052	0.0267796	0.0215257	0.0095738	0.0908455	0.0919198	0.0887454	0.0531238	0.0416992	0.0463191	0.0918856	0.0860581	0.102652	0.116695	0.106327	0.102969	0.0711006	0.0778076	0.081147	0.00270405	0.00505163	0.00747721
100	0.00479	0.00438849	0.00272734	0.000241	0.000336604	0.000933718	0.0128	0.010043	0.0044013	0.063	0.0635209	0.0592504	0.0319	0.0213935	0.0242926	0.0656	0.0518433	0.0838637	0.0866	0.0775937	0.0720435	0.045	0.0523628	0.0521218	0.00103	0.00138604	0.00251025
110	0.00245	0.00223602	0.00110142	8.05e-05	0.000196882	0.000352566	0.00645	0.00481136	0.00231361	0.0398	0.0412794	0.0349573	0.0178	0.0099108	0.0113879	0.0398	0.0271402	0.0588589	0.0573	0.0503861	0.0418326	0.0255	0.0323803	0.0304967	0.000436	0.000496881	0.000981876
120	0.00131	0.0011556	0.000413763	6.26e-05	3.18e-05	0.000112356	0.00368	0.00241101	0.00110866	0.0241	0.0258435	0.0196938	0.00947	0.00435634	0.00531271	0.0213	0.0139813	0.0363559	0.0356	0.0308584	0.0217282	0.0137	0.01887	0.0171066	0.00014	0.000174344	0.000417196
130	0.000679	0.000629	0.000128208	8.94e-06	6.35e-06	5.04e-05	0.00211	0.00124	0.000579595	0.0147	0.016	0.0112122	0.00485	0.00218	0.00257034	0.0106	0.00747	0.020372	0.0215	0.0186	0.0110721	0.00733	0.0107	0.00946334	8.77e-05	9.15e-05	0.000175768
140	0.000446	0.000407	5.83e-05	0	0	3.87e-06	0.00121	0.000704	0.000288	0.00972	0.0101	0.00684	0.0024	0.00119	0.00148	0.00543	0.00418	0.0111	0.013	0.011	0.00602	0.00409	0.00607	0.00545	2.34e-05	3.49e-05	6.77e-05
150	0.000187	0.000175	2.33e-05	0	0	1.55e-05	0.000677	0.00036	0.000164	0.00662	0.00658	0.00439	0.00126	0.000636	0.000834	0.00305	0.0026	0.00637	0.00796	0.00666	0.00365	0.00241	0.00343	0.00326	1.46e-05	2.18e-05	4.04e-05
160	0.000117	0.000128	0	0	0	3.87e-06	0.000377	0.000273	7.91e-05	0.0046	0.00437	0.00294	0.000701	0.000385	0.000486	0.00182	0.00165	0.00387	0.00506	0.00407	0.00237	0.00146	0.00209	0.00198	8.77e-06	1.31e-05	1.82e-05
170	8.49e-05	9.47e-05	0	0	0	0	0.000205	0.000142	3.81e-05	0.00316	0.003	0.00203	0.000404	0.000206	0.000251	0.00122	0.00101	0.00251	0.00346	0.00269	0.00157	0.000907	0.00129	0.00133	0	1.31e-05	5.05e-06
180	4.24e-05	6.68e-05	0	0	0	0	0.000103	7.84e-05	2.57e-05	0.00229	0.00207	0.00141	0.000253	0.000143	0.000132	0.00079	0.000672	0.00168	0.00228	0.00175	0.00106	0.00056	0.000828	0.000863	0	8.72e-06	1.01e-06
190	2.83e-05	1.67e-05	0	0	0	0	6.46e-05	5.42e-05	1.14e-05	0.00153	0.001403	0.000964	0.000154	7.91e-05	6.95e-05	0.00052	0.000406131	0.00118	0.00155	0.00118358	0.000665	0.000342	0.000501168	0.00057	0	0	3.03e-06
200	1.41e-05	2.23e-05	0	0	0	0	3.59e-05	3.97e-05	5.72e-06	0.00103	0.000976533	0.000647903	9.51e-05	3.95e-05	3.14e-05	0.000332	0.000247573	0.000806773	0.00102	0.000796029	0.000430795	0.00022	0.000304295	0.000375792	0	0	0
210	3.54e-06	1.95e-05	0	0	0	0	1.92e-05	1.07e-05	3.81e-06	0.000721	0.000663482	0.000379	4.82e-05	2.04e-05	2.98e-05	0.000227	0.000162383	0.000538	0.000692	0.000520556	0.000258	0.000122	0.000213619	0.000245	0	0	2.02e-06
220	0	1.67e-05	0	0	0	0	8.71e-06	5.81e-06	1.91e-06	0.000476	0.000452	0.000269533	3.3e-05	1.8e-05	1.16e-05	0.000148	9.46e-05	0.000356834	0.000455	0.000347	0.000159589	7.98e-05	0.000131	0.000149448	0	4.36e-06	0
230	0	1.39e-05	0	0	0	0	9.08e-06	2.9e-06	0	0.000325	0.000304	0.000189	1.98e-05	1.2e-05	9.92e-06	9.26e-05	5.63e-05	0.000225	0.000289	0.000248	0.000103	5.41e-05	7.47e-05	9.73e-05	0	0	0
240	3.54e-06	0	0	0	0	0	3.63e-06	1.94e-06	0	0.0002	0.000198	0.000123	1.06e-05	3.59e-06	0	4.97e-05	3.2e-05	0.000162	0.000205	0.000148	5.42e-05	2.28e-05	5.06e-05	5.28e-05	0	0	0
250	0	2.78e-06	0	0	0	0	2.9e-06	0	0	0.000162	0.000135	6.53e-05	4.62e-06	5.99e-06	1.65e-06	2.99e-05	2.02e-05	8.7e-05	0.000125	0.000102	2.82e-05	1.6e-05	3.39e-05	3.58e-05	0	0	0
260	0	0	0	0	0	0	7.26e-07	0	0	0.000104	0.000102	4.99e-05	3.3e-06	5.99e-06	1.65e-06	2.11e-05	8.69e-06	6.54e-05	8.15e-05	5.84e-05	2.13e-05	1.24e-05	2.37e-05	2.71e-05	0	0	0
270	0	0	0	0	0	0	1.09e-06	0	0	6.53e-05	6.16e-05	3.33e-05	1.32e-06	2.4e-06	0	1.16e-05	9.04e-06	3.94e-05	5.86e-05	4.58e-05	1.47e-05	7.49e-06	8.99e-06	1.5e-05	0	0	0
280	0	0	0	0	0	0	0	0	9.53e-07	5.43e-05	3.78e-05	2.18e-05	0	0	0	4.76e-06	4.87e-06	2.68e-05	3.62e-05	2.33e-05	1e-05	2.61e-06	7.35e-06	8.36e-06	0	0	0
290	0	0	0	0	0	0	0	0	0	2.66e-05	2.89e-05	1.15e-05	1.32e-06	0	0	2.72e-06	4.52e-06	1.65e-05	2.44e-05	2.03e-05	5.96e-06	2.28e-06	4.49e-06	7.02e-06	0	0	0
300	0	0	0	0	0	0	0	0	0	2.66e-05	1.49e-05	1.15e-05	0	0	0	2.04e-06	6.95e-07	1.13e-05	1.85e-05	1.21e-05	4.7e-06	6.52e-07	4.49e-06	4.01e-06	0	0	0
310	0	0	0	0	0	0	0	0	0	1.2e-05	1.15e-05	8.32e-06	6.6e-07	0	0	1.36e-06	1.74e-06	9.09e-06	1.2e-05	1.06e-05	1.25e-06	3.26e-07	2.45e-06	6.35e-06	0	0	0
320	0	0	0	0	0	0	0	0	0	5.75e-06	5.52e-06	7.04e-06	0	0	0	0	6.95e-07	4.33e-06	6.37e-06	5.28e-06	6.27e-07	3.26e-07	8.17e-07	4.01e-06	0	0	0
330	0	0	0	0	0	0	0	0	0	7.31e-06	7.65e-06	3.84e-06	0	0	0	0	1.04e-06	3.03e-06	5.06e-06	3.74e-06	3.14e-07	3.26e-07	4.08e-07	1e-06	0	0	0
340	0	0	0	0	0	0	0	0	0	7.84e-06	4.25e-06	6.4e-07	0	0	0	0	0	2.17e-06	3.93e-06	8.81e-07	6.27e-07	0	4.08e-07	1.34e-06	0	0	0
350	0	0	0	0	0	0	0	0	0	3.13e-06	2.97e-06	3.2e-06	0	0	0	0	3.48e-07	2.6e-06	2.25e-06	8.81e-07	3.14e-07	0	4.08e-07	1.67e-06	0	0	0
360	0	0	0	0	0	0	0	0	0	2.61e-06	1.7e-06	6.4e-07	0	0	0	0	0	1.3e-06	9.37e-07	6.61e-07	6.27e-07	3.26e-07	0	6.69e-07	0	0	0
370	0	0	0	0	0	0	0	0	0	3.66e-06	0	0	0	0	0	0	3.48e-07	0	3.75e-07	8.81e-07	3.14e-07	0	0	3.34e-07	0	0	0
380	0	0	0	0	0	0	0	0	0	5.22e-07	1.27e-06	0	0	0	0	0	3.48e-07	4.33e-07	7.49e-07	1.1e-06	3.14e-07	0	4.08e-07	0	0	0	0
390	0	0	0	0	0	0	0	0	0	5.22e-07	8.5e-07	0	0	0	0	0	0	0	1.87e-07	0	0	0	0	3.34e-07	0	0	0
400	0	0	0	0	0	0	0	0	0	0	0	0	0	0	0	0	0	4.33e-07	0	0	0	0	0	0	0	0	0
410	0	0	0	0	0	0	0	0	0	0	0	0	0	0	0	0	0	4.33e-07	0	0	0	0	0	0	0	0	0
420	0	0	0	0	0	0	0	0	0	0	0	0	0	0	0	0	0	4.33e-07	0	2.2e-07	0	0	0	0	0	0	0
430	0	0	0	0	0	0	0	0	0	0	0	0	0	0	0	0	0	0	0	0	3.14e-07	0	0	0	0	0	0
440	0	0	0	0	0	0	0	0	0	0	0	0	0	0	0	0	0	0	1.87e-07	0	0	0	0	0	0	0	0
450	0	0	0	0	0	0	0	0	0	0	0	0	0	0	0	0	0	0	1.87e-07	2.2e-07	0	0	0	0	0	0	0
460	0	0	0	0	0	0	0	0	0	0	0	0	0	0	0	0	0	0	1.87e-07	0	0	0	0	0	0	0	0
470	0	0	0	0	0	0	0	0	0	0	0	0	0	0	0	0	0	0	0	0	0	0	0	0	0	0	0
480	0	0	0	0	0	0	0	0	0	0	0	0	0	0	0	0	0	0	0	0	0	0	0	0	0	0	0
490	0	0	0	0	0	0	0	0	0	0	0	0	0	0	0	0	0	0	0	0	0	0	0	0	0	0	0
500	0	0	0	0	0	0	0	0	0	0	0	0	0	0	0	0	0	0	0	0	0	0	0	0	0	0	0
