# Supplementary material for: A series of spontaneously blinking dyes for super-resolution microscopy
Source: Nat Methods. 2026 Apr 15;23(5):909–13. doi: 10.1038/s41592-026-03062-5 (PMC13167466; doi:10.1038/s41592-026-03062-5)
Supplement: Supplementary file 11 — Statistical Source Data. [file 41592_2026_3062_MOESM11_ESM.xlsx]

## Sheet: Extended Data Figure 5a
Photons/localization	histone H2B	Sec61b	TOMM20
190	28039	8186	14944
210	28039	8186	14944
210	59118	24769	31316
230	59118	24769	31316
230	62525	34099	32391
250	62525	34099	32391
250	64549	40212	32994
270	64549	40212	32994
270	65751	41269	32984
290	65751	41269	32984
290	65051	39460	32626
310	65051	39460	32626
310	62206	36362	31189
330	62206	36362	31189
330	56837	33350	29259
350	56837	33350	29259
350	50681	30546	27275
370	50681	30546	27275
370	44493	28245	25297
390	44493	28245	25297
390	38575	26136	23489
410	38575	26136	23489
410	33560	24883	22041
430	33560	24883	22041
430	29136	23933	20390
450	29136	23933	20390
450	26050	22750	19358
470	26050	22750	19358
470	23044	22327	18650
490	23044	22327	18650
490	20818	21748	18045
510	20818	21748	18045
510	18722	21200	17159
530	18722	21200	17159
530	17308	20524	16589
550	17308	20524	16589
550	16055	19764	16155
570	16055	19764	16155
570	14670	19157	15619
590	14670	19157	15619
590	13504	18522	14866
610	13504	18522	14866
610	12903	17997	14380
630	12903	17997	14380
630	12016	17154	14141
650	12016	17154	14141
650	10962	16769	13429
670	10962	16769	13429
670	10243	15914	13112
690	10243	15914	13112
690	9477	15202	12641
710	9477	15202	12641
710	8998	14896	12257
730	8998	14896	12257
730	8340	14083	11584
750	8340	14083	11584
750	7684	13704	11407
770	7684	13704	11407
770	7267	13126	10774
790	7267	13126	10774
790	6545	12464	10411
810	6545	12464	10411
810	6190	11970	10188
830	6190	11970	10188
830	5652	11777	9795
850	5652	11777	9795
850	5183	11063	9319
870	5183	11063	9319
870	4843	10685	9178
890	4843	10685	9178
890	4400	10177	8841
910	4400	10177	8841
910	4263	9741	8494
930	4263	9741	8494
930	3889	9142	8186
950	3889	9142	8186
950	3579	8951	7889
970	3579	8951	7889
970	3316	8407	7652
990	3316	8407	7652
990	3062	8101	7304
1010	3062	8101	7304
1010	2940	7975	7038
1030	2940	7975	7038
1030	2667	7482	6840
1050	2667	7482	6840
1050	2511	7249	6592
1070	2511	7249	6592
1070	2383	6627	6491
1090	2383	6627	6491
1090	2152	6411	6178
1110	2152	6411	6178
1110	2042	6360	5988
1130	2042	6360	5988
1130	1957	6019	5782
1150	1957	6019	5782
1150	1765	5967	5687
1170	1765	5967	5687
1170	1652	5609	5425
1190	1652	5609	5425
1190	1641	5418	5159
1210	1641	5418	5159
1210	1460	5014	5007
1230	1460	5014	5007
1230	1349	4992	4862
1250	1349	4992	4862
1250	1255	4650	4608
1270	1255	4650	4608
1270	1130	4596	4583
1290	1130	4596	4583
1290	1148	4388	4377
1310	1148	4388	4377
1310	1081	4182	4215
1330	1081	4182	4215
1330	997	4076	4288
1350	997	4076	4288
1350	898	3807	4010
1370	898	3807	4010
1370	900	3689	3833
1390	900	3689	3833
1390	793	3615	3820
1410	793	3615	3820
1410	777	3367	3678
1430	777	3367	3678
1430	719	3330	3583
1450	719	3330	3583
1450	701	3188	3404
1470	701	3188	3404
1470	664	3084	3260
1490	664	3084	3260
1490	546	2908	3274
1510	546	2908	3274
1510	631	2898	3121
1530	631	2898	3121
1530	576	2692	3016
1550	576	2692	3016
1550	556	2588	2855
1570	556	2588	2855
1570	496	2543	2793
1590	496	2543	2793
1590	454	2516	2768
1610	454	2516	2768
1610	447	2407	2661
1630	447	2407	2661
1630	415	2312	2685
1650	415	2312	2685
1650	380	2233	2485
1670	380	2233	2485
1670	358	2022	2523
1690	358	2022	2523
1690	360	1968	2405
1710	360	1968	2405
1710	330	1931	2327
1730	330	1931	2327
1730	336	1886	2266
1750	336	1886	2266
1750	318	1874	2173
1770	318	1874	2173
1770	292	1717	2119
1790	292	1717	2119
1790	295	1645	2011
1810	295	1645	2011
1810	286	1662	1971
1830	286	1662	1971
1830	262	1627	1938
1850	262	1627	1938
1850	252	1528	1913
1870	252	1528	1913
1870	267	1480	1863
1890	267	1480	1863
1890	240	1380	1772
1910	240	1380	1772
1910	256	1365	1713
1930	256	1365	1713
1930	236	1335	1707
1950	236	1335	1707
1950	223	1274	1652
1970	223	1274	1652
1970	206	1277	1625
1990	206	1277	1625
1990	202	1204	1571
2010	202	1204	1571

## Sheet: Extended Data Figure 5b
Localization precision (nm)	histone H2B	Sec61b	TOMM20
1.75	1	9	4
2.25	1	9	4
2.25	47	74	44
2.75	47	74	44
2.75	236	199	172
3.25	236	199	172
3.25	521	479	490
3.75	521	479	490
3.75	1130	1192	1304
4.25	1130	1192	1304
4.25	2390	3109	2875
4.75	2390	3109	2875
4.75	4664	6758	5684
5.25	4664	6758	5684
5.25	8198	13428	10013
5.75	8198	13428	10013
5.75	12993	22942	14807
6.25	12993	22942	14807
6.25	18097	35340	20079
6.75	18097	35340	20079
6.75	23316	49582	27148
7.25	23316	49582	27148
7.25	31319	65913	34228
7.75	31319	65913	34228
7.75	42500	87535	40836
8.25	42500	87535	40836
8.25	53801	112581	47049
8.75	53801	112581	47049
8.75	62842	137325	51229
9.25	62842	137325	51229
9.25	65485	152658	54130
9.75	65485	152658	54130
9.75	63644	144290	54762
10.25	63644	144290	54762
10.25	60308	106892	53836
10.75	60308	106892	53836
10.75	55177	57105	52795
11.25	55177	57105	52795
11.25	49113	24031	50314
11.75	49113	24031	50314
11.75	44942	10183	47118
12.25	44942	10183	47118
12.25	39692	5065	44259
12.75	39692	5065	44259
12.75	35710	2989	41329
13.25	35710	2989	41329
13.25	31802	1854	38144
13.75	31802	1854	38144
13.75	28673	1206	34800
14.25	28673	1206	34800
14.25	26216	862	32078
14.75	26216	862	32078
14.75	23977	594	29586
15.25	23977	594	29586
15.25	21879	491	27262
15.75	21879	491	27262
15.75	20346	365	25227
16.25	20346	365	25227
16.25	18642	343	23113
16.75	18642	343	23113
16.75	16480	290	21124
17.25	16480	290	21124
17.25	15036	272	19633
17.75	15036	272	19633
17.75	13905	264	17874
18.25	13905	264	17874
18.25	12322	223	16429
18.75	12322	223	16429
18.75	11814	225	14710
19.25	11814	225	14710
19.25	10849	192	13569
19.75	10849	192	13569
19.75	10218	191	11968
20.25	10218	191	11968
20.25	9688	177	10236
20.75	9688	177	10236
20.75	9249	189	8861
21.25	9249	189	8861
21.25	8700	166	7333
21.75	8700	166	7333
21.75	8434	147	6148
22.25	8434	147	6148
22.25	7948	132	5076
22.75	7948	132	5076
22.75	7446	112	4208
23.25	7446	112	4208
23.25	6948	102	3464
23.75	6948	102	3464
23.75	6239	92	3060
24.25	6239	92	3060
24.25	5700	82	2597
24.75	5700	82	2597
24.75	5174	65	2268
25.25	5174	65	2268
25.25	4515	52	2031
25.75	4515	52	2031
25.75	3939	41	1780
26.25	3939	41	1780
26.25	3343	28	1484
26.75	3343	28	1484
26.75	2828	32	1270
27.25	2828	32	1270
27.25	2491	10	1134
27.75	2491	10	1134
27.75	2011	11	975
28.25	2011	11	975
28.25	1754	13	835
28.75	1754	13	835
28.75	1506	16	731
29.25	1506	16	731
29.25	1307	7	600
29.75	1307	7	600
29.75	1122	5	568
30.25	1122	5	568
30.25	998	8	496
30.75	998	8	496
30.75	861	6	455
31.25	861	6	455
31.25	758	5	396
31.75	758	5	396
31.75	688	0	359
32.25	688	0	359
32.25	641	6	279
32.75	641	6	279
32.75	585	3	227
33.25	585	3	227
33.25	521	2	195
33.75	521	2	195
33.75	505	1	207
34.25	505	1	207
34.25	421	2	176
34.75	421	2	176
34.75	377	2	139
35.25	377	2	139
35.25	346	2	126
35.75	346	2	126
35.75	277	1	109
36.25	277	1	109
36.25	273	4	83
36.75	273	4	83
36.75	256	1	83
37.25	256	1	83
37.25	231	0	75
37.75	231	0	75
37.75	210	1	53
38.25	210	1	53
38.25	196	0	57
38.75	196	0	57
38.75	174	0	50
39.25	174	0	50
39.25	170	0	42
39.75	170	0	42
39.75	133	0	35
40.25	133	0	35
40.25	142	0	31
40.75	142	0	31
40.75	118	0	27
41.25	118	0	27
41.25	110	0	27
41.75	110	0	27
41.75	104	0	28
42.25	104	0	28
42.25	103	0	13
42.75	103	0	13
42.75	90	0	17
43.25	90	0	17
43.25	89	0	13
43.75	89	0	13
43.75	80	0	14
44.25	80	0	14
44.25	71	0	15
44.75	71	0	15
44.75	53	0	9
45.25	53	0	9
45.25	47	0	10
45.75	47	0	10
45.75	53	0	9
46.25	53	0	9
46.25	43	0	7
46.75	43	0	7
46.75	39	0	4
47.25	39	0	4
47.25	43	0	8
47.75	43	0	8
47.75	33	0	5
48.25	33	0	5
48.25	31	0	6
48.75	31	0	6
48.75	34	0	1
49.25	34	0	1
49.25	29	0	5
49.75	29	0	5
49.75	15	0	3
50.25	15	0	3

## Sheet: Extended Data Figure 5c
Time interval (s)	Estimated resolution (nm)
0.4998	236.667
0.9996	213.41
1.4994	198.495
1.9992	189.333
2.499	183.682
2.9988	178.357
3.4986	175.81
3.9984	174.976
4.4982	174.151
4.998	174.151
5.4978	173.333
5.9976	174.151
6.4974	173.333
6.9972	173.333
7.497	172.523
7.9968	171.721
8.4966	170.138
8.9964	170.926
9.4962	170.926
9.996	171.721
10.4958	170.138
10.9956	169.358
11.4954	168.584
11.9952	167.059
12.495	165.561
12.9948	165.561
13.4946	165.561
13.9944	166.306
14.4942	166.306
14.994	165.561
15.4938	167.059
15.9936	167.059
16.4934	166.306
16.9932	166.306
17.493	167.059
17.9928	167.818
18.4926	167.818
18.9924	167.818
19.4922	167.059
19.992	166.306
20.4918	166.306
20.9916	167.818
21.4914	168.584
21.9912	169.358
22.491	170.926
22.9908	170.926
23.4906	170.926
23.9904	171.721
24.4902	171.721
24.99	171.721
25.4898	172.523
25.9896	173.333
26.4894	173.333
26.9892	174.151
27.489	174.151
27.9888	173.333
28.4886	174.151
28.9884	174.151
29.4882	174.151
29.988	173.333
30.4878	173.333
30.9876	174.151
31.4874	173.333
31.9872	174.151
32.487	173.333
32.9868	173.333
33.4866	173.333
33.9864	172.523
34.4862	171.721
34.986	171.721
35.4858	171.721
35.9856	170.926
36.4854	170.926
36.9852	170.926
37.485	170.138
37.9848	170.138
38.4846	170.138
38.9844	170.138
39.4842	170.138
39.984	170.138
40.4838	169.358
40.9836	169.358
41.4834	169.358
41.9832	169.358
42.483	168.584
42.9828	168.584
43.4826	167.818
43.9824	167.818
44.4822	167.818
44.982	167.818
45.4818	167.059
45.9816	166.306
46.4814	166.306
46.9812	166.306
47.481	166.306
47.9808	166.306
48.4806	166.306
48.9804	166.306
49.4802	166.306
49.98	166.306
50.4798	167.059
50.9796	166.306
51.4794	166.306
51.9792	165.561
52.479	165.561
52.9788	165.561
53.4786	166.306
53.9784	166.306
54.4782	166.306
54.978	166.306
55.4778	166.306
55.9776	166.306
56.4774	166.306
56.9772	167.059
57.477	167.059
57.9768	167.059
58.4766	167.059
58.9764	167.059
59.4762	167.059
59.976	167.059
60.4758	167.059
60.9756	167.818
61.4754	167.059
61.9752	167.059
62.475	167.059
62.9748	167.059
63.4746	167.059
63.9744	167.059
64.4742	167.818
64.974	167.818
65.4738	167.818
65.9736	167.818
66.4734	168.584
66.9732	168.584
67.473	167.818
67.9728	168.584
68.4726	167.818
68.9724	167.818
69.4722	167.818
69.972	167.818
70.4718	167.818
70.9716	168.584
71.4714	169.358
71.9712	169.358
72.471	168.584
72.9708	169.358
73.4706	169.358
73.9704	169.358
74.4702	169.358
74.97	169.358
75.4698	169.358
75.9696	169.358
76.4694	169.358
76.9692	169.358
77.469	170.138
77.9688	170.138
78.4686	170.138
78.9684	170.138
79.4682	170.138
79.968	170.926
80.4678	170.926
80.9676	170.926
81.4674	170.138
81.9672	170.138
82.467	170.138
82.9668	170.138
83.4666	170.926
83.9664	170.138
84.4662	170.138
84.966	169.358
85.4658	169.358
85.9656	168.584
86.4654	169.358
86.9652	168.584
87.465	168.584
87.9648	168.584
88.4646	168.584
88.9644	168.584
89.4642	168.584
89.964	169.358
90.4638	169.358
90.9636	169.358
91.4634	168.584
91.9632	168.584
92.463	168.584
92.9628	167.818
93.4626	167.818
93.9624	167.818
94.4622	167.818
94.962	167.059
95.4618	167.059
95.9616	167.059
96.4614	166.306
96.9612	166.306
97.461	167.059
97.9608	167.059
98.4606	166.306
98.9604	166.306
99.4602	166.306
99.96	166.306
100.46	166.306
100.96	167.059
101.459	167.059
101.959	167.818
102.459	167.818
102.959	167.818
103.459	167.818
103.958	167.059
104.458	167.059
104.958	167.059
105.458	167.059
105.958	167.059
106.457	167.059
106.957	167.059
107.457	167.059
107.957	167.818
108.457	167.059
108.956	166.306
109.456	166.306
109.956	166.306
110.456	166.306
110.956	165.561
111.455	166.306
111.955	166.306
112.455	166.306
112.955	165.561
113.455	165.561
113.954	165.561
114.454	164.821
114.954	164.821
115.454	164.821
115.954	164.089
116.453	164.821
116.953	164.821
117.453	164.089
117.953	164.821
118.453	164.821
118.952	164.089
119.452	164.089
119.952	164.089
120.452	164.089
120.952	164.089
121.451	164.089
121.951	164.089
122.451	164.089
122.951	164.089
123.451	163.363
123.95	163.363
124.45	163.363
124.95	164.089
125.45	164.089
125.95	164.089
126.449	163.363
126.949	163.363
127.449	163.363
127.949	164.089
128.449	164.089
128.948	164.089
129.448	164.089
129.948	164.821
130.448	164.089
130.948	164.089
131.447	164.821
131.947	164.821
132.447	164.821
132.947	164.821
133.447	164.821
133.946	164.821
134.446	164.089
134.946	164.089
135.446	164.089
135.946	164.089
136.445	163.363
136.945	163.363
137.445	163.363
137.945	162.643
138.445	162.643
138.944	162.643
139.444	162.643
139.944	163.363
140.444	163.363
140.944	163.363
141.443	162.643
141.943	162.643
142.443	162.643
142.943	161.93
143.443	161.93
143.942	162.643
144.442	162.643
144.942	161.93
145.442	161.93
145.942	162.643
146.441	162.643
146.941	162.643
147.441	162.643
147.941	163.363
148.441	163.363
148.94	162.643
149.44	162.643
149.94	162.643
150.44	162.643
150.94	162.643
151.439	162.643
151.939	162.643
152.439	162.643
152.939	161.93
153.439	161.93
153.938	161.223
154.438	161.223
154.938	161.223
155.438	161.223
155.938	161.93
156.437	161.223
156.937	161.93
157.437	161.93
157.937	161.223
158.437	161.223
158.936	161.223
159.436	161.223
159.936	161.223
160.436	161.223
160.936	161.223
161.435	161.223
161.935	161.223
162.435	161.223
162.935	161.93
163.435	161.93
163.934	161.93
164.434	161.93
164.934	161.93
165.434	161.93
165.934	161.93
166.433	161.93
166.933	161.93
167.433	161.93
167.933	161.93
168.433	161.93
168.932	161.93
169.432	161.93
169.932	162.643

## Sheet: Extended Data Figure 5d
Time (s)	Estimated resolution (nm)
5	174.151
10	173.333
15	170.926
20	173.333
25	172.523
30	174.151
35	173.333
40	174.151
45	174.976
50	175.81
55	175.81
60	176.651
65	175.81
70	172.523
75	175.81
80	180.098
85	177.5
90	175.81
95	174.976
100	177.5
105	175.81
110	171.721
115	176.651
120	177.5
125	174.976
130	174.151
135	171.721
140	179.223
145	184.6
150	176.651
155	179.223
160	180.98
165	180.98
170	177.5
175	178.357
180	178.357
185	179.223
190	177.5
195	174.976
200	180.098
205	174.976
210	174.151
215	175.81
220	179.223
225	181.872
230	180.98
235	177.5
240	176.651
245	174.976
250	173.333
255	178.357
260	177.5
265	176.651
270	177.5
275	179.223
280	177.5
285	174.151
290	179.223
295	175.81
300	177.5
305	179.223
310	180.098
315	178.357
320	173.333
325	178.357
330	173.333
335	171.721

## Sheet: Extended Data Figure 5i
Photons/localization	DNA
90	37593
110	37593
110	75063
130	75063
130	70869
150	70869
150	65369
170	65369
170	59686
190	59686
190	53997
210	53997
210	49061
230	49061
230	44982
250	44982
250	41263
270	41263
270	38098
290	38098
290	35045
310	35045
310	32606
330	32606
330	30343
350	30343
350	28062
370	28062
370	25729
390	25729
390	23749
410	23749
410	22104
430	22104
430	20649
450	20649
450	18876
470	18876
470	17546
490	17546
490	16393
510	16393
510	15458
530	15458
530	14086
550	14086
550	13265
570	13265
570	12117
590	12117
590	11414
610	11414
610	10588
630	10588
630	9751
650	9751
650	9265
670	9265
670	8684
690	8684
690	8016
710	8016
710	7466
730	7466
730	6994
750	6994
750	6513
770	6513
770	6039
790	6039
790	5746
810	5746
810	5446
830	5446
830	5051
850	5051
850	4741
870	4741
870	4352
890	4352
890	4169
910	4169
910	3867
930	3867
930	3605
950	3605
950	3401
970	3401
970	3231
990	3231
990	3104
1010	3104
1010	2728
1030	2728
1030	2689
1050	2689
1050	2459
1070	2459
1070	2276
1090	2276
1090	2254
1110	2254
1110	2079
1130	2079
1130	1903
1150	1903
1150	1807
1170	1807
1170	1698
1190	1698
1190	1638
1210	1638
1210	1486
1230	1486
1230	1432
1250	1432
1250	1348
1270	1348
1270	1265
1290	1265
1290	1171
1310	1171
1310	1107
1330	1107
1330	977
1350	977
1350	1000
1370	1000
1370	938
1390	938
1390	873
1410	873
1410	792
1430	792
1430	783
1450	783
1450	682
1470	682
1470	707
1490	707
1490	670
1510	670
1510	592
1530	592
1530	570
1550	570
1550	553
1570	553
1570	557
1590	557
1590	503
1610	503
1610	505
1630	505
1630	464
1650	464
1650	431
1670	431
1670	411
1690	411
1690	361
1710	361
1710	375
1730	375
1730	348
1750	348
1750	318
1770	318
1770	323
1790	323
1790	325
1810	325
1810	297
1830	297
1830	276
1850	276
1850	268
1870	268
1870	257
1890	257
1890	259
1910	259
1910	248
1930	248
1930	211
1950	211
1950	238
1970	238
1970	239
1990	239
1990	200
2010	200

## Sheet: Extended Data Figure 5j
Localization precision (nm)	DNA
1.5	71
2.5	71
2.5	254
3.5	254
3.5	460
4.5	460
4.5	687
5.5	687
5.5	1444
6.5	1444
6.5	5656
7.5	5656
7.5	17091
8.5	17091
8.5	29868
9.5	29868
9.5	40544
10.5	40544
10.5	48738
11.5	48738
11.5	52365
12.5	52365
12.5	52412
13.5	52412
13.5	51952
14.5	51952
14.5	49508
15.5	49508
15.5	48386
16.5	48386
16.5	46615
17.5	46615
17.5	45451
18.5	45451
18.5	43882
19.5	43882
19.5	42669
20.5	42669
20.5	42119
21.5	42119
21.5	41222
22.5	41222
22.5	39695
23.5	39695
23.5	37853
24.5	37853
24.5	35719
25.5	35719
25.5	32807
26.5	32807
26.5	30718
27.5	30718
27.5	28500
28.5	28500
28.5	26114
29.5	26114
29.5	23619
30.5	23619
30.5	21440
31.5	21440
31.5	19194
32.5	19194
32.5	16818
33.5	16818
33.5	14112
34.5	14112
34.5	12252
35.5	12252
35.5	10172
36.5	10172
36.5	8062
37.5	8062
37.5	6488
38.5	6488
38.5	5299
39.5	5299
39.5	4196
40.5	4196
40.5	3376
41.5	3376
41.5	2780
42.5	2780
42.5	2173
43.5	2173
43.5	1672
44.5	1672
44.5	1243
45.5	1243
45.5	988
46.5	988
46.5	766
47.5	766
47.5	555
48.5	555
48.5	400
49.5	400
49.5	153
50.5	153

## Sheet: Extended Data Figure 5k
x-position			y-position			z-position
Localization precision (nm)	Molecule count		Localization precision (nm)	Molecule count		Localization precision (nm)	Molecule count
1.29	3		1.12	1		1.11	2
1.59	3		1.42	1		1.33	2
1.59	2		1.42	5		1.33	10
1.89	2		1.72	5		1.56	10
1.89	5		1.72	0		1.56	141
2.19	5		2.03	0		1.78	141
2.19	7		2.03	3		1.78	746
2.49	7		2.33	3		2.01	746
2.49	323		2.33	7		2.01	2499
2.79	323		2.63	7		2.23	2499
2.79	3682		2.63	105		2.23	6523
3.1	3682		2.93	105		2.46	6523
3.1	12384		2.93	503		2.46	33622
3.4	12384		3.24	503		2.68	33622
3.4	21957		3.24	1682		2.68	61507
3.7	21957		3.54	1682		2.91	61507
3.7	39562		3.54	4885		2.91	81440
4	39562		3.84	4885		3.13	81440
4	85460		3.84	12054		3.13	151100
4.3	85460		4.14	12054		3.35	151100
4.3	175080		4.14	26618		3.35	204890
4.6	175080		4.45	26618		3.58	204890
4.6	302760		4.45	48229		3.58	231700
4.9	302760		4.75	48229		3.8	231700
4.9	428820		4.75	76357		3.8	260530
5.2	428820		5.05	76357		4.03	260530
5.2	524680		5.05	110200		4.03	286950
5.5	524680		5.35	110200		4.25	286950
5.5	590630		5.35	148130		4.25	316820
5.81	590630		5.66	148130		4.48	316820
5.81	636400		5.66	188180		4.48	346340
6.11	636400		5.96	188180		4.7	346340
6.11	662400		5.96	230180		4.7	373510
6.41	662400		6.26	230180		4.93	373510
6.41	671240		6.26	273050		4.93	393220
6.71	671240		6.56	273050		5.15	393220
6.71	661350		6.56	312880		5.15	406680
7.01	661350		6.87	312880		5.38	406680
7.01	632660		6.87	352840		5.38	413390
7.31	632660		7.17	352840		5.6	413390
7.31	593300		7.17	389290		5.6	416300
7.61	593300		7.47	389290		5.83	416300
7.61	549400		7.47	421410		5.83	414380
7.91	549400		7.77	421410		6.05	414380
7.91	501160		7.77	448220		6.05	407700
8.22	501160		8.08	448220		6.28	407700
8.22	454740		8.08	466050		6.28	401190
8.52	454740		8.38	466050		6.5	401190
8.52	409010		8.38	475890		6.5	391850
8.82	409010		8.68	475890		6.73	391850
8.82	364570		8.68	476030		6.73	378880
9.12	364570		8.98	476030		6.95	378880
9.12	325520		8.98	467940		6.95	366250
9.42	325520		9.29	467940		7.18	366250
9.42	290880		9.29	455590		7.18	351360
9.72	290880		9.59	455590		7.4	351360
9.72	259490		9.59	438050		7.4	334130
10.02	259490		9.89	438050		7.63	334130
10.02	232200		9.89	421170		7.63	318160
10.32	232200		10.19	421170		7.85	318160
10.32	207560		10.19	401760		7.85	300910
10.62	207560		10.5	401760		8.08	300910
10.62	187420		10.5	381200		8.08	283480
10.93	187420		10.8	381200		8.3	283480
10.93	168270		10.8	362260		8.3	266150
11.23	168270		11.1	362260		8.53	266150
11.23	152060		11.1	340890		8.53	248250
11.53	152060		11.4	340890		8.75	248250
11.53	138070		11.4	322390		8.75	232180
11.83	138070		11.71	322390		8.98	232180
11.83	125260		11.71	303780		8.98	215730
12.13	125260		12.01	303780		9.2	215730
12.13	114180		12.01	282540		9.2	200690
12.43	114180		12.31	282540		9.43	200690
12.43	103530		12.31	263680		9.43	185820
12.73	103530		12.61	263680		9.65	185820
12.73	95760		12.61	244160		9.65	172070
13.03	95760		12.92	244160		9.88	172070
13.03	86450		12.92	225280		9.88	158620
13.34	86450		13.22	225280		10.1	158620
13.34	79375		13.22	207820		10.1	146630
13.64	79375		13.52	207820		10.33	146630
13.64	72396		13.52	190400		10.33	135570
13.94	72396		13.82	190400		10.55	135570
13.94	66926		13.82	174650		10.55	125010
14.24	66926		14.13	174650		10.78	125010
14.24	60423		14.13	160010		10.78	115830
14.54	60423		14.43	160010		11	115830
14.54	55599		14.43	145890		11	106770
14.84	55599		14.73	145890		11.23	106770
14.84	51373		14.73	132750		11.23	98629
15.14	51373		15.03	132750		11.45	98629
15.14	46801		15.03	120960		11.45	90956
15.44	46801		15.34	120960		11.67	90956
15.44	43096		15.34	109870		11.67	83822
15.75	43096		15.64	109870		11.9	83822
15.75	39254		15.64	99676		11.9	77461
16.05	39254		15.94	99676		12.12	77461
16.05	36341		15.94	90070		12.12	72305
16.35	36341		16.24	90070		12.35	72305
16.35	33888		16.24	82458		12.35	66915
16.65	33888		16.55	82458		12.57	66915
16.65	30776		16.55	74459		12.57	62181
16.95	30776		16.85	74459		12.8	62181
16.95	28243		16.85	67661		12.8	57858
17.25	28243		17.15	67661		13.02	57858
17.25	26020		17.15	61784		13.02	53252
17.55	26020		17.45	61784		13.25	53252
17.55	23985		17.45	56260		13.25	49947
17.85	23985		17.76	56260		13.47	49947
17.85	22183		17.76	51060		13.47	46399
18.15	22183		18.06	51060		13.7	46399
18.15	20313		18.06	46585		13.7	43366
18.46	20313		18.36	46585		13.92	43366
18.46	18459		18.36	42621		13.92	40470
18.76	18459		18.66	42621		14.15	40470
18.76	17403		18.66	38830		14.15	38149
19.06	17403		18.97	38830		14.37	38149
19.06	16106		18.97	35963		14.37	35945
19.36	16106		19.27	35963		14.6	35945
19.36	15050		19.27	32752		14.6	33725
19.66	15050		19.57	32752		14.82	33725
19.66	13988		19.57	30041		14.82	31805
19.96	13988		19.88	30041		15.05	31805
19.96	12865		19.88	27613		15.05	29969
20.26	12865		20.18	27613		15.27	29969
20.26	11911		20.18	25597		15.27	28228
20.56	11911		20.48	25597		15.5	28228
20.56	10994		20.48	23687		15.5	26766
20.87	10994		20.78	23687		15.72	26766
20.87	10198		20.78	21994		15.72	24854
21.17	10198		21.08	21994		15.95	24854
21.17	9555		21.08	20262		15.95	23802
21.47	9555		21.39	20262		16.17	23802
21.47	9016		21.39	18893		16.17	22098
21.77	9016		21.69	18893		16.4	22098
21.77	8473		21.69	17399		16.4	21062
22.07	8473		21.99	17399		16.62	21062
22.07	7839		21.99	16275		16.62	20067
22.37	7839		22.29	16275		16.85	20067
22.37	7405		22.29	15080		16.85	18879
22.67	7405		22.6	15080		17.07	18879
22.67	6807		22.6	14227		17.07	18247
22.97	6807		22.9	14227		17.3	18247
22.97	6307		22.9	13403		17.3	17321
23.27	6307		23.2	13403		17.52	17321
23.27	6067		23.2	12694		17.52	16517
23.58	6067		23.5	12694		17.75	16517
23.58	5897		23.5	11635		17.75	15535
23.88	5897		23.81	11635		17.97	15535
23.88	5383		23.81	10743		17.97	14821
24.18	5383		24.11	10743		18.2	14821
24.18	5255		24.11	10419		18.2	14281
24.48	5255		24.41	10419		18.42	14281
24.48	4814		24.41	9714		18.42	13568
24.78	4814		24.71	9714		18.65	13568
24.78	4674		24.71	9288		18.65	12802
25.08	4674		25.02	9288		18.87	12802
25.08	4443		25.02	8530		18.87	12392
25.38	4443		25.32	8530		19.1	12392
25.38	4282		25.32	8054		19.1	12047
25.68	4282		25.62	8054		19.32	12047
25.68	4065		25.62	7554		19.32	11127
25.99	4065		25.92	7554		19.54	11127
25.99	3904		25.92	7122		19.54	10868
26.29	3904		26.23	7122		19.77	10868
26.29	3760		26.23	6732		19.77	10638
26.59	3760		26.53	6732		19.99	10638
26.59	3558		26.53	6463		19.99	10007
26.89	3558		26.83	6463		20.22	10007
26.89	3386		26.83	6001		20.22	9691
27.19	3386		27.13	6001		20.44	9691
27.19	3407		27.13	5587		20.44	9180
27.49	3407		27.44	5587		20.67	9180
27.49	3205		27.44	5390		20.67	8987
27.79	3205		27.74	5390		20.89	8987
27.79	3167		27.74	5042		20.89	8553
28.09	3167		28.04	5042		21.12	8553
28.09	3037		28.04	4626		21.12	8216
28.39	3037		28.34	4626		21.34	8216
28.39	2849		28.34	4401		21.34	7841
28.7	2849		28.65	4401		21.57	7841
28.7	2726		28.65	4230		21.57	7702
29	2726		28.95	4230		21.79	7702
29	2546		28.95	4032		21.79	7198
29.3	2546		29.25	4032		22.02	7198
29.3	2549		29.25	3878		22.02	7050
29.6	2549		29.55	3878		22.24	7050
29.6	2457		29.55	3540		22.24	6690
29.9	2457		29.86	3540		22.47	6690
29.9	2399		29.86	3361		22.47	6634
30.2	2399		30.16	3361		22.69	6634
30.2	2195		30.16	3132		22.69	6283
30.5	2195		30.46	3132		22.92	6283
30.5	2156		30.46	3067		22.92	6110
30.8	2156		30.76	3067		23.14	6110
30.8	2069		30.76	2982		23.14	5988
31.11	2069		31.07	2982		23.37	5988
31.11	1833		31.07	2695		23.37	5747
31.41	1833		31.37	2695		23.59	5747
31.41	1825		31.37	2579		23.59	5605
31.71	1825		31.67	2579		23.82	5605
31.71	1768		31.67	2519		23.82	5252
32.01	1768		31.97	2519		24.04	5252
32.01	1672		31.97	2371		24.04	5274
32.31	1672		32.28	2371		24.27	5274
32.31	1566		32.28	2215		24.27	5058
32.61	1566		32.58	2215		24.49	5058
32.61	1477		32.58	1977		24.49	4979
32.91	1477		32.88	1977		24.72	4979
32.91	1453		32.88	1985		24.72	4720
33.21	1453		33.18	1985		24.94	4720
33.21	1281		33.18	1979		24.94	4487
33.51	1281		33.49	1979		25.17	4487
33.51	1221		33.49	1734		25.17	4347
33.82	1221		33.79	1734		25.39	4347
33.82	1175		33.79	1664		25.39	4280
34.12	1175		34.09	1664		25.62	4280
34.12	1107		34.09	1616		25.62	4182
34.42	1107		34.39	1616		25.84	4182
34.42	1001		34.39	1545		25.84	4091
34.72	1001		34.7	1545		26.07	4091
34.72	1042		34.7	1463		26.07	3929
35.02	1042		35	1463		26.29	3929
35.02	911		35	1424		26.29	3803
35.32	911		35.3	1424		26.52	3803
35.32	887		35.3	1290		26.52	3677
35.62	887		35.6	1290		26.74	3677
35.62	840		35.6	1273		26.74	3613
35.92	840		35.91	1273		26.96	3613
35.92	683		35.91	1122		26.96	3470
36.23	683		36.21	1122		27.19	3470
36.23	738		36.21	1104		27.19	3460
36.53	738		36.51	1104		27.41	3460
36.53	697		36.51	1040		27.41	3333
36.83	697		36.81	1040		27.64	3333
36.83	674		36.81	1064		27.64	3305
37.13	674		37.12	1064		27.86	3305
37.13	632		37.12	1000		27.86	3162
37.43	632		37.42	1000		28.09	3162
37.43	611		37.42	1004		28.09	3044
37.73	611		37.72	1004		28.31	3044
37.73	610		37.72	899		28.31	2921
38.03	610		38.02	899		28.54	2921
38.03	527		38.02	887		28.54	2886
38.33	527		38.33	887		28.76	2886
38.33	538		38.33	804		28.76	2757
38.63	538		38.63	804		28.99	2757
38.63	513		38.63	768		28.99	2719
38.94	513		38.93	768		29.21	2719
38.94	517		38.93	739		29.21	2666
39.24	517		39.23	739		29.44	2666
39.24	466		39.23	697		29.44	2631
39.54	466		39.54	697		29.66	2631
39.54	1		39.54	0		29.66	0
39.84	1		39.84	0		29.89	0
