# Supplementary material for: A series of spontaneously blinking dyes for super-resolution microscopy
Source: Nat Methods. 2026 Apr 15;23(5):909–13. doi: 10.1038/s41592-026-03062-5 (PMC13167466; doi:10.1038/s41592-026-03062-5)
Supplement: Supplementary file 12 — Statistical Source Data. [file 41592_2026_3062_MOESM12_ESM.xlsx]

## Sheet: Extended Data Figure 6d
Localizations/cell
12NHS	6NHS
10613	71682
10890	40744
12368	84467
11403	84047
12918	71616
20046	62795
16645	102375
13073	49861
17989	67589
14141	77930

## Sheet: Extended Data Figure 6e
	Number of voxels
Localizations/voxel	12NHS										5NHS
1	6414	7598	4318	5506	5372	11407	6745	9407	10958	7678	9680	9707	14291	11572	14598	10397	10428	10093	13368	8660
2	3710	2108	1826	1753	1914	4569	1648	1446	2205	1925	5349	4271	7348	6458	6989	5318	6723	4894	6233	5389
3	1730	561	568	441	619	1714	347	166	347	402	3260	2215	4194	3973	3695	3084	4472	2633	3440	3549
4	698	120	156	110	212	613	65	19	39	63	2175	1213	2548	2595	2188	1932	3043	1554	1922	2449
5	267	21	48	17	65	233	6	8	15	14	1408	687	1643	1641	1226	1253	2187	876	1214	1738
6	90	10	8	4	17	79	3	1	1	3	916	366	1000	1089	743	738	1491	519	806	1084
7	29	0	4	1	4	25	2	0	0	0	649	215	683	732	528	482	1078	350	486	754
8	6	0	0	0	0	7	0	0	0	0	413	145	436	511	323	337	729	203	289	548
9	3	0	0	0	1	3	0	0	0	0	295	90	300	388	189	230	495	132	216	372
10	1	0	0	0	0	0	0	0	0	0	228	54	203	238	119	142	375	97	122	249
11	1	0	0	0	0	1	0	0	0	0	155	41	120	169	86	115	246	63	103	176
12	0	0	0	0	0	0	0	0	0	0	120	20	103	108	49	79	160	29	55	108
13	0	0	0	0	0	0	0	0	0	0	75	16	56	95	43	40	97	16	48	76
14	0	0	0	0	0	0	0	0	0	0	53	5	45	60	33	32	93	15	36	56
15	0	0	0	0	0	0	0	0	0	0	39	3	25	43	15	29	63	14	20	36
