# Supplementary material for: A series of spontaneously blinking dyes for super-resolution microscopy
Source: Nat Methods. 2026 Apr 15;23(5):909–13. doi: 10.1038/s41592-026-03062-5 (PMC13167466; doi:10.1038/s41592-026-03062-5)
Supplement: Supplementary file 13 — Statistical Source Data. [file 41592_2026_3062_MOESM13_ESM.xlsx]

## Sheet: Extended Data Figure 8e-f
	JF639b		JF614b
	mean	SEM	mean	SEM
live cell SNR	0.875926	0.438163	3.1436	0.135007
fixed cell SNR	5.61271	0.590682	1.65419	0.234034
live cell tau	24.9827	3.67943	1.14872	0.0236617
fixed cell tau	11.3081	0.480186	1.42887	0.0904813
