# Supplementary material for: A series of spontaneously blinking dyes for super-resolution microscopy
Source: Nat Methods. 2026 Apr 15;23(5):909–13. doi: 10.1038/s41592-026-03062-5 (PMC13167466; doi:10.1038/s41592-026-03062-5)
Supplement: Supplementary file 14 — Statistical Source Data. [file 41592_2026_3062_MOESM14_ESM.xlsx]

## Sheet: Extended Data Figure 9e
Uncertianty of fit (nm)	3NHS	5NHS
20	0.00323024	0.0118979
25	0.00323024	0.0118979
25	0.00889056	0.0229193
30	0.00889056	0.0229193
30	0.0131194	0.0275467
35	0.0131194	0.0275467
35	0.0173987	0.0268119
40	0.0173987	0.0268119
40	0.0208771	0.0236464
45	0.0208771	0.0236464
45	0.0227452	0.0195362
50	0.0227452	0.0195362
50	0.0228013	0.0149628
55	0.0228013	0.0149628
55	0.0209844	0.0104861
60	0.0209844	0.0104861
60	0.0178172	0.00665902
65	0.0178172	0.00665902
65	0.0139901	0.00397508
70	0.0139901	0.00397508
70	0.0102851	0.0022368
75	0.0102851	0.0022368
75	0.00712791	0.00122053
80	0.00712791	0.00122053
80	0.00476525	0.00066183
85	0.00476525	0.00066183
85	0.00307317	0.00035338
90	0.00307317	0.00035338
90	0.00199209	0.00020354
95	0.00199209	0.00020354
95	0.00126303	0.00011581
100	0.00126303	0.00011581
100	0.0007917	6.48e-05
105	0.0007917	6.48e-05
105	0.00051323	3.74e-05
110	0.00051323	3.74e-05
110	0.00032416	1.82e-05
115	0.00032416	1.82e-05
115	0.00020764	1.21e-05
120	0.00020764	1.21e-05
120	0.0001332	7.62e-06
125	0.0001332	7.62e-06
125	8.66e-05	4.52e-06
130	8.66e-05	4.52e-06
130	5.9e-05	2.92e-06
135	5.9e-05	2.92e-06
135	3.6e-05	1.51e-06
140	3.6e-05	1.51e-06
140	2.38e-05	7.97e-07
145	2.38e-05	7.97e-07
145	1.51e-05	8.86e-07
150	1.51e-05	8.86e-07
150	1.16e-05	3.54e-07
